# Supplementary material for: 1,2-Bis(dimethyl­amino)-1,2-bis­(2,4,6-triisopropyl­phen­yl)diborane(4)
Source: Acta Crystallogr Sect E Struct Rep Online. 2010 Nov 30;66(Pt 12):o3367. doi: 10.1107/S1600536810049500 (PMC3011803; doi:10.1107/S1600536810049500)
Supplement: Supplementary file 1 [file e-66-o3367-sup1.cif]

##############################################################################
###                                                                        ###
###        Electronic paper (Acta Crystallographica Section E)             ###
###                                                                        ###
##############################################################################
#                                                                            #
# This CIF contains the data in a paper accepted for publication in Acta     #
# Crystallographica Section E. It conforms to the requirements of Notes      #
# for Authors for Section E, and has been peer reviewed under the auspices   #
# of the IUCr Commission on Journals.                                        #
#                                                                            #
# Full details of the Crystallographic Information File format               #
# are given in the paper "The Crystallographic Information File (CIF):       #
# a New Standard Archive File for Crystallography" by S. R. Hall, F. H.      #
# Allen and I. D. Brown [Acta Cryst. (1991), A47, 655-685].                  #
#                                                                            #
# The current version of the core CIF dictionary is obtainable from          #
# ftp://ftp.iucr.org/pub/cif_core.dic. The current version number is 2.4.    #
#                                                                            #
# Software is freely available for graphical display of the structure(s) in  #
# this CIF.  For information consult the CIF home page http://www.iucr.org/  #
# cif/home.html                                                              #
#                                                                            #
# This file may be used for bona fide research purposes within the           #
# scientific community so long as proper attribution is given to the journal # 
# article from which it was obtained.                                        #
#                                                                            #
##############################################################################
                                             
data_I
_audit_creation_method     SHELXL-97
_chemical_name_systematic
;
1,2-Bis(dimethylamino)-1,2-bis(2,4,6-triisopropylphenyl)diborane(4)
;
_chemical_name_common     ?
_chemical_formula_moiety     'C34 H58 B2 N2'
_chemical_formula_sum     'C34 H58 B2 N2'
_chemical_formula_iupac     'C34 H58 B2 N2'
_chemical_formula_weight     516.44
_chemical_melting_point     192.11
_symmetry_cell_setting     triclinic
_symmetry_space_group_name_H-M     'P -1'
_symmetry_space_group_name_Hall     '-P 1'
loop_
    _symmetry_equiv_pos_as_xyz
    'x, y, z'
    '-x, -y, -z'
_cell_length_a     9.6066(19)
_cell_length_b     13.919(3)
_cell_length_c     14.015(3)
_cell_angle_alpha     82.983(3)
_cell_angle_beta     71.549(3)
_cell_angle_gamma     78.300(3)
_cell_volume     1737.4(6)
_cell_formula_units_Z     2
_cell_measurement_reflns_used     5619
_cell_measurement_theta_min     2.210
_cell_measurement_theta_max     26.4625
_cell_measurement_temperature     171(2)
_exptl_crystal_description     'block'
_exptl_crystal_colour     'colourless'
_exptl_crystal_size_max     0.40
_exptl_crystal_size_mid     0.17
_exptl_crystal_size_min     0.12
_exptl_crystal_density_diffrn     0.987
_exptl_crystal_density_meas     ?
_exptl_crystal_density_method     'not measured'
_exptl_crystal_F_000     572
_exptl_absorpt_coefficient_mu     0.055
_exptl_absorpt_correction_type     multi-scan
_exptl_absorpt_process_details     '(SADABS; Bruker, 2008)'
_exptl_absorpt_correction_T_min     0.4943
_exptl_absorpt_correction_T_max     0.7454
_exptl_special_details
;
;
_diffrn_ambient_temperature     171(2)
_diffrn_radiation_type     MoK\a
_diffrn_radiation_wavelength     0.71073
_diffrn_radiation_source     'sealed tube'
_diffrn_radiation_monochromator     'graphite'
_diffrn_measurement_device_type     'Bruker APEXI CCD'
_diffrn_measurement_method     '\f and \w'
_diffrn_detector_area_resol_mean     ?
_diffrn_reflns_number     19559
_diffrn_reflns_av_R_equivalents     0.0616
_diffrn_reflns_av_sigmaI/netI     0.0642
_diffrn_reflns_theta_min     1.50
_diffrn_reflns_theta_max     26.56
_diffrn_reflns_theta_full     26.00
_diffrn_measured_fraction_theta_max     0.995
_diffrn_measured_fraction_theta_full     0.998
_diffrn_reflns_limit_h_min     -12
_diffrn_reflns_limit_h_max     12
_diffrn_reflns_limit_k_min     -17
_diffrn_reflns_limit_k_max     17
_diffrn_reflns_limit_l_min     -17
_diffrn_reflns_limit_l_max     17
_diffrn_standards_number     ?
_diffrn_standards_interval_count     ?
_diffrn_standards_interval_time     ?
_diffrn_standards_decay_%     ?
_refine_special_details
;
Refinement of <i>F</i>^2^ against ALL reflections. The weighted <i>R</i>-factor
<i>wR</i> and goodness of fit <i>S</i> are based on <i>F</i>^2^, conventional
<i>R</i>-factors <i>R</i> are based on <i>F</i>, with <i>F</i> set to zero for
negative <i>F</i>^2^. The threshold expression of <i>F</i>^2^ >
\s(<i>F</i>^2^) is used only for calculating <i>R</i>-factors(gt) <i>etc</i>.
and is not relevant to the choice of reflections for refinement.
<i>R</i>-factors based on <i>F</i>^2^ are statistically about twice as large
as those based on <i>F</i>, and <i>R</i>- factors based on ALL data will be
even larger.
;
_reflns_number_total     7202
_reflns_number_gt     5554
_reflns_threshold_expression     I>2sigma(I)
_refine_ls_structure_factor_coef     Fsqd
_refine_ls_matrix_type     full
_refine_ls_R_factor_all     0.0767
_refine_ls_R_factor_gt     0.0607
_refine_ls_wR_factor_gt     0.1593
_refine_ls_wR_factor_ref     0.1726
_refine_ls_goodness_of_fit_ref     1.025
_refine_ls_restrained_S_all     1.025
_refine_ls_number_reflns     7202
_refine_ls_number_parameters     359
_refine_ls_number_restraints     0
_refine_ls_hydrogen_treatment     constr
_refine_ls_weighting_scheme     calc
_refine_ls_weighting_details
         'calc w=1/[\s^2^(Fo^2^)+(0.0841P)^2^+0.3205P] where P=(Fo^2^+2Fc^2^)/3'
_atom_sites_solution_hydrogens     geom
_atom_sites_solution_primary     direct
_atom_sites_solution_secondary     difmap
_refine_ls_shift/su_max     0.000
_refine_ls_shift/su_mean     0.000
_refine_diff_density_max     0.297
_refine_diff_density_min     -0.243
_refine_ls_extinction_method     none
_refine_ls_extinction_coef     ?
loop_
    _atom_type_symbol
    _atom_type_description
    _atom_type_scat_dispersion_real
    _atom_type_scat_dispersion_imag
    _atom_type_scat_source
    'C' 'C' 0.0033 0.0016
                         'International Tables Vol C Tables 4.2.6.8 and 6.1.1.4'
    'H' 'H' 0.0000 0.0000
                         'International Tables Vol C Tables 4.2.6.8 and 6.1.1.4'
    'B' 'B' 0.0013 0.0007
                         'International Tables Vol C Tables 4.2.6.8 and 6.1.1.4'
    'N' 'N' 0.0061 0.0033
                         'International Tables Vol C Tables 4.2.6.8 and 6.1.1.4'
_computing_data_collection     '<i>SMART-NT</i> (Bruker, 1997)'
_computing_cell_refinement     '<i>SAINT-Plus-NT</i> (Bruker, 1997)'
_computing_data_reduction     '<i>SAINT-Plus-NT</i> (Bruker, 1997)'
_computing_structure_solution     '<i>SHELXS97</i> (Sheldrick, 2008)'
_computing_structure_refinement     '<i>SHELXL97</i> (Sheldrick, 2008)'
_computing_molecular_graphics     '<i>XP</i> (Bruker, 1997)'
_computing_publication_material     '<i>SHELXL97</i> (Sheldrick, 2008)'
loop_
    _atom_site_type_symbol
    _atom_site_label
    _atom_site_fract_x
    _atom_site_fract_y
    _atom_site_fract_z
    _atom_site_U_iso_or_equiv
    _atom_site_adp_type
    _atom_site_calc_flag
    _atom_site_refinement_flags
    _atom_site_occupancy
    _atom_site_disorder_assembly
    _atom_site_disorder_group
    B B1 0.51577(18) 0.82586(12) 0.21886(12) 0.0269(3) Uani d . 1 . .
    B B2 0.54148(19) 0.73592(12) 0.31158(12) 0.0280(3) Uani d . 1 . .
    N N1 0.57731(15) 0.91179(9) 0.20047(9) 0.0333(3) Uani d . 1 . .
    C C1 0.5537(2) 0.99154(13) 0.12572(14) 0.0497(5) Uani d . 1 . .
    H H1A 0.4878 0.9756 0.0912 0.057(6) Uiso calc R 1 . .
    H H1B 0.6496 0.9996 0.0764 0.061(6) Uiso calc R 1 . .
    H H1C 0.5078 1.0528 0.1596 0.066(6) Uiso calc R 1 . .
    C C2 0.6729(2) 0.93496(13) 0.25401(13) 0.0430(4) Uani d . 1 . .
    H H2A 0.6851 0.8820 0.3052 0.043(5) Uiso calc R 1 . .
    H H2B 0.6272 0.9969 0.2867 0.057(6) Uiso calc R 1 . .
    H H2C 0.7705 0.9416 0.2062 0.057(6) Uiso calc R 1 . .
    N N2 0.68120(15) 0.68380(10) 0.31429(10) 0.0366(3) Uani d . 1 . .
    C C3 0.82264(19) 0.69513(15) 0.23912(14) 0.0482(4) Uani d . 1 . .
    H H3A 0.8059 0.7490 0.1898 0.042(5) Uiso calc R 1 . .
    H H3B 0.8663 0.6340 0.2047 0.058(6) Uiso calc R 1 . .
    H H3C 0.8909 0.7100 0.2723 0.067(6) Uiso calc R 1 . .
    C C4 0.7037(2) 0.60721(15) 0.39242(15) 0.0552(5) Uani d . 1 . .
    H H4A 0.6078 0.6021 0.4433 0.054(6) Uiso calc R 1 . .
    H H4B 0.7718 0.6243 0.4244 0.088(8) Uiso calc R 1 . .
    H H4C 0.7466 0.5441 0.3617 0.070(7) Uiso calc R 1 . .
    C C5 0.41071(16) 0.81281(10) 0.15445(10) 0.0274(3) Uani d . 1 . .
    C C6 0.46957(17) 0.75872(11) 0.06756(11) 0.0318(3) Uani d . 1 . .
    C C7 0.37787(19) 0.74638(12) 0.01237(12) 0.0375(4) Uani d . 1 . .
    H H7 0.4199 0.7105 -0.0466 0.045 Uiso calc R 1 . .
    C C8 0.22699(19) 0.78480(12) 0.04069(12) 0.0375(4) Uani d . 1 . .
    C C9 0.16922(18) 0.83731(12) 0.12656(12) 0.0365(4) Uani d . 1 . .
    H H9 0.0660 0.8645 0.1471 0.044 Uiso calc R 1 . .
    C C10 0.25752(17) 0.85167(10) 0.18397(11) 0.0308(3) Uani d . 1 . .
    C C11 0.63496(18) 0.71524(12) 0.03242(12) 0.0389(4) Uani d . 1 . .
    H H11 0.6743 0.7153 0.0905 0.047 Uiso calc R 1 . .
    C C12 0.1276(2) 0.76690(14) -0.01881(14) 0.0464(4) Uani d . 1 . .
    H H12 0.0228 0.7963 0.0175 0.056 Uiso calc R 1 . .
    C C13 0.18586(18) 0.90841(12) 0.27877(12) 0.0375(4) Uani d . 1 . .
    H H13 0.2637 0.9040 0.3133 0.045 Uiso calc R 1 . .
    C C14 0.7191(2) 0.77944(16) -0.05258(18) 0.0640(6) Uani d . 1 . .
    H H14A 0.6975 0.8471 -0.0321 0.096 Uiso calc R 1 . .
    H H14B 0.6878 0.7782 -0.1125 0.096 Uiso calc R 1 . .
    H H14C 0.8263 0.7545 -0.0681 0.096 Uiso calc R 1 . .
    C C15 0.6675(2) 0.60935(14) 0.00323(18) 0.0636(6) Uani d . 1 . .
    H H15A 0.6134 0.5688 0.0595 0.095 Uiso calc R 1 . .
    H H15B 0.7748 0.5844 -0.0125 0.095 Uiso calc R 1 . .
    H H15C 0.6354 0.6067 -0.0560 0.095 Uiso calc R 1 . .
    C C16 0.1325(3) 0.65785(16) -0.02416(18) 0.0636(6) Uani d . 1 . .
    H H16A 0.0668 0.6491 -0.0624 0.095 Uiso calc R 1 . .
    H H16B 0.0990 0.6275 0.0442 0.095 Uiso calc R 1 . .
    H H16C 0.2348 0.6266 -0.0578 0.095 Uiso calc R 1 . .
    C C17 0.1674(3) 0.8170(2) -0.12350(19) 0.0882(9) Uani d . 1 . .
    H H17A 0.1013 0.8044 -0.1596 0.132 Uiso calc R 1 . .
    H H17B 0.2710 0.7912 -0.1602 0.132 Uiso calc R 1 . .
    H H17C 0.1557 0.8880 -0.1185 0.132 Uiso calc R 1 . .
    C C18 0.1340(3) 1.01727(14) 0.25493(18) 0.0669(6) Uani d . 1 . .
    H H18A 0.0888 1.0508 0.3179 0.100 Uiso calc R 1 . .
    H H18B 0.0603 1.0242 0.2185 0.100 Uiso calc R 1 . .
    H H18C 0.2196 1.0467 0.2131 0.100 Uiso calc R 1 . .
    C C19 0.05621(19) 0.86431(14) 0.35297(13) 0.0449(4) Uani d . 1 . .
    H H19A 0.0904 0.7946 0.3685 0.067 Uiso calc R 1 . .
    H H19B -0.0246 0.8708 0.3228 0.067 Uiso calc R 1 . .
    H H19C 0.0199 0.8993 0.4151 0.067 Uiso calc R 1 . .
    C C20 0.39744(16) 0.70813(10) 0.39634(10) 0.0284(3) Uani d . 1 . .
    C C21 0.33107(17) 0.76128(11) 0.48375(11) 0.0309(3) Uani d . 1 . .
    C C22 0.20580(18) 0.73635(11) 0.55681(11) 0.0350(4) Uani d . 1 . .
    H H22 0.1638 0.7726 0.6155 0.042 Uiso calc R 1 . .
    C C23 0.13993(18) 0.65943(11) 0.54635(11) 0.0348(4) Uani d . 1 . .
    C C24 0.20400(19) 0.60811(11) 0.45993(11) 0.0356(4) Uani d . 1 . .
    H H24 0.1604 0.5555 0.4514 0.043 Uiso calc R 1 . .
    C C25 0.33014(18) 0.63093(11) 0.38507(11) 0.0319(3) Uani d . 1 . .
    C C26 0.3937(2) 0.57152(12) 0.29141(12) 0.0417(4) Uani d . 1 . .
    H H26 0.4759 0.6032 0.2437 0.050 Uiso calc R 1 . .
    C C27 -0.0016(2) 0.63573(14) 0.62444(13) 0.0469(4) Uani d . 1 . .
    H H27 -0.0167 0.5707 0.6097 0.056 Uiso calc R 1 . .
    C C28 0.39924(19) 0.84595(12) 0.49932(12) 0.0382(4) Uani d . 1 . .
    H H28 0.4714 0.8629 0.4333 0.046 Uiso calc R 1 . .
    C C29 0.4616(3) 0.46551(14) 0.31668(17) 0.0662(6) Uani d . 1 . .
    H H29A 0.5352 0.4662 0.3515 0.099 Uiso calc R 1 . .
    H H29B 0.5103 0.4315 0.2543 0.099 Uiso calc R 1 . .
    H H29C 0.3827 0.4312 0.3604 0.099 Uiso calc R 1 . .
    C C30 0.2782(3) 0.57269(15) 0.23764(13) 0.0536(5) Uani d . 1 . .
    H H30A 0.2367 0.6409 0.2217 0.080 Uiso calc R 1 . .
    H H30B 0.1981 0.5394 0.2814 0.080 Uiso calc R 1 . .
    H H30C 0.3255 0.5386 0.1752 0.080 Uiso calc R 1 . .
    C C31 -0.1356(2) 0.7113(2) 0.6151(2) 0.0797(7) Uani d . 1 . .
    H H31A -0.2258 0.6945 0.6656 0.120 Uiso calc R 1 . .
    H H31B -0.1453 0.7116 0.5475 0.120 Uiso calc R 1 . .
    H H31C -0.1221 0.7765 0.6261 0.120 Uiso calc R 1 . .
    C C32 0.0069(3) 0.62659(18) 0.73136(14) 0.0639(6) Uani d . 1 . .
    H H32A 0.0942 0.5780 0.7361 0.096 Uiso calc R 1 . .
    H H32B -0.0835 0.6055 0.7775 0.096 Uiso calc R 1 . .
    H H32C 0.0154 0.6904 0.7497 0.096 Uiso calc R 1 . .
    C C33 0.4866(3) 0.81472(16) 0.5746(2) 0.0688(6) Uani d . 1 . .
    H H33A 0.5601 0.7554 0.5531 0.103 Uiso calc R 1 . .
    H H33B 0.4181 0.8009 0.6412 0.103 Uiso calc R 1 . .
    H H33C 0.5379 0.8677 0.5781 0.103 Uiso calc R 1 . .
    C C34 0.2852(2) 0.93833(13) 0.53104(17) 0.0562(5) Uani d . 1 . .
    H H34A 0.2298 0.9578 0.4818 0.084 Uiso calc R 1 . .
    H H34B 0.3364 0.9915 0.5342 0.084 Uiso calc R 1 . .
    H H34C 0.2158 0.9253 0.5975 0.084 Uiso calc R 1 . .
loop_
    _atom_site_aniso_label
    _atom_site_aniso_U_11
    _atom_site_aniso_U_22
    _atom_site_aniso_U_33
    _atom_site_aniso_U_12
    _atom_site_aniso_U_13
    _atom_site_aniso_U_23
    B1 0.0259(8) 0.0282(8) 0.0253(8) -0.0020(6) -0.0074(6) -0.0024(6)
    B2 0.0348(9) 0.0261(8) 0.0258(8) -0.0041(6) -0.0128(7) -0.0033(6)
    N1 0.0410(7) 0.0300(6) 0.0346(7) -0.0105(5) -0.0184(6) 0.0034(5)
    C1 0.0680(13) 0.0368(9) 0.0545(11) -0.0206(9) -0.0322(10) 0.0147(8)
    C2 0.0491(10) 0.0434(10) 0.0461(10) -0.0187(8) -0.0225(8) 0.0009(8)
    N2 0.0356(7) 0.0375(7) 0.0340(7) 0.0011(6) -0.0132(6) 0.0026(5)
    C3 0.0330(9) 0.0562(11) 0.0502(11) 0.0012(8) -0.0116(8) -0.0012(9)
    C4 0.0545(12) 0.0535(12) 0.0497(11) 0.0102(9) -0.0223(9) 0.0120(9)
    C5 0.0316(8) 0.0258(7) 0.0262(7) -0.0060(6) -0.0115(6) 0.0027(5)
    C6 0.0369(8) 0.0313(8) 0.0276(7) -0.0051(6) -0.0121(6) 0.0013(6)
    C7 0.0458(9) 0.0415(9) 0.0286(8) -0.0067(7) -0.0153(7) -0.0053(6)
    C8 0.0429(9) 0.0414(9) 0.0347(8) -0.0104(7) -0.0197(7) 0.0007(7)
    C9 0.0329(8) 0.0380(9) 0.0416(9) -0.0043(7) -0.0169(7) -0.0011(7)
    C10 0.0331(8) 0.0277(7) 0.0333(8) -0.0052(6) -0.0132(6) -0.0001(6)
    C11 0.0393(9) 0.0453(9) 0.0318(8) 0.0012(7) -0.0135(7) -0.0081(7)
    C12 0.0492(10) 0.0537(11) 0.0471(10) -0.0122(8) -0.0278(8) -0.0025(8)
    C13 0.0336(8) 0.0389(9) 0.0417(9) -0.0008(7) -0.0142(7) -0.0107(7)
    C14 0.0422(11) 0.0548(12) 0.0795(15) -0.0053(9) 0.0015(10) -0.0042(11)
    C15 0.0574(13) 0.0438(11) 0.0723(14) 0.0034(9) -0.0005(11) -0.0108(10)
    C16 0.0714(14) 0.0623(13) 0.0758(15) -0.0225(11) -0.0409(12) -0.0053(11)
    C17 0.119(2) 0.108(2) 0.0763(16) -0.0654(18) -0.0728(16) 0.0400(15)
    C18 0.0763(15) 0.0375(10) 0.0713(14) -0.0027(10) -0.0018(12) -0.0118(10)
    C19 0.0394(9) 0.0502(10) 0.0413(9) -0.0012(8) -0.0090(7) -0.0076(8)
    C20 0.0355(8) 0.0241(7) 0.0269(7) -0.0026(6) -0.0137(6) 0.0009(5)
    C21 0.0369(8) 0.0275(7) 0.0298(8) -0.0050(6) -0.0120(6) -0.0026(6)
    C22 0.0412(9) 0.0355(8) 0.0288(8) -0.0079(7) -0.0081(7) -0.0083(6)
    C23 0.0392(9) 0.0358(8) 0.0306(8) -0.0107(7) -0.0093(7) -0.0022(6)
    C24 0.0473(9) 0.0303(8) 0.0331(8) -0.0142(7) -0.0134(7) -0.0011(6)
    C25 0.0427(9) 0.0260(7) 0.0277(7) -0.0056(6) -0.0117(6) -0.0020(6)
    C26 0.0572(11) 0.0342(8) 0.0316(8) -0.0152(8) -0.0041(7) -0.0069(7)
    C27 0.0484(10) 0.0499(10) 0.0416(10) -0.0225(8) -0.0006(8) -0.0117(8)
    C28 0.0440(9) 0.0371(8) 0.0348(8) -0.0148(7) -0.0067(7) -0.0078(7)
    C29 0.0898(17) 0.0394(10) 0.0592(13) 0.0027(10) -0.0113(12) -0.0176(9)
    C30 0.0842(15) 0.0497(11) 0.0352(9) -0.0282(10) -0.0178(9) -0.0072(8)
    C31 0.0397(12) 0.1007(19) 0.0950(18) -0.0201(12) -0.0103(12) -0.0055(15)
    C32 0.0706(14) 0.0744(14) 0.0379(10) -0.0280(11) 0.0071(9) -0.0076(9)
    C33 0.0684(14) 0.0534(12) 0.1082(19) -0.0114(10) -0.0560(14) -0.0135(12)
    C34 0.0718(14) 0.0369(9) 0.0727(13) -0.0073(9) -0.0361(11) -0.0159(9)
_geom_special_details
;
All e.s.d.'s (except the e.s.d. in the dihedral angle between two l.s. planes)
are estimated using the full covariance matrix. The cell e.s.d.'s are taken
into account individually in the estimation of e.s.d.'s in distances, angles
and torsion angles; correlations between e.s.d.'s in cell parameters are only
used when they are defined by crystal symmetry. An approximate (isotropic)
treatment of cell e.s.d.'s is used for estimating e.s.d.'s involving l.s.
planes.
;
loop_
    _geom_bond_atom_site_label_1
    _geom_bond_atom_site_label_2
    _geom_bond_site_symmetry_2
    _geom_bond_distance
    _geom_bond_publ_flag
    B1 N1 . 1.401(2) ?
    B1 C5 . 1.599(2) ?
    B1 B2 . 1.731(2) ?
    B2 N2 . 1.400(2) ?
    B2 C20 . 1.594(2) ?
    N1 C2 . 1.458(2) ?
    N1 C1 . 1.465(2) ?
    C1 H1A . 0.9800 ?
    C1 H1B . 0.9800 ?
    C1 H1C . 0.9800 ?
    C2 H2A . 0.9800 ?
    C2 H2B . 0.9800 ?
    C2 H2C . 0.9800 ?
    N2 C3 . 1.456(2) ?
    N2 C4 . 1.468(2) ?
    C3 H3A . 0.9800 ?
    C3 H3B . 0.9800 ?
    C3 H3C . 0.9800 ?
    C4 H4A . 0.9800 ?
    C4 H4B . 0.9800 ?
    C4 H4C . 0.9800 ?
    C5 C10 . 1.406(2) ?
    C5 C6 . 1.409(2) ?
    C6 C7 . 1.389(2) ?
    C6 C11 . 1.523(2) ?
    C7 C8 . 1.385(2) ?
    C7 H7 . 0.9500 ?
    C8 C9 . 1.385(2) ?
    C8 C12 . 1.523(2) ?
    C9 C10 . 1.395(2) ?
    C9 H9 . 0.9500 ?
    C10 C13 . 1.523(2) ?
    C11 C14 . 1.515(3) ?
    C11 C15 . 1.522(3) ?
    C11 H11 . 1.0000 ?
    C12 C17 . 1.513(3) ?
    C12 C16 . 1.519(3) ?
    C12 H12 . 1.0000 ?
    C13 C18 . 1.527(3) ?
    C13 C19 . 1.531(2) ?
    C13 H13 . 1.0000 ?
    C14 H14A . 0.9800 ?
    C14 H14B . 0.9800 ?
    C14 H14C . 0.9800 ?
    C15 H15A . 0.9800 ?
    C15 H15B . 0.9800 ?
    C15 H15C . 0.9800 ?
    C16 H16A . 0.9800 ?
    C16 H16B . 0.9800 ?
    C16 H16C . 0.9800 ?
    C17 H17A . 0.9800 ?
    C17 H17B . 0.9800 ?
    C17 H17C . 0.9800 ?
    C18 H18A . 0.9800 ?
    C18 H18B . 0.9800 ?
    C18 H18C . 0.9800 ?
    C19 H19A . 0.9800 ?
    C19 H19B . 0.9800 ?
    C19 H19C . 0.9800 ?
    C20 C25 . 1.409(2) ?
    C20 C21 . 1.411(2) ?
    C21 C22 . 1.386(2) ?
    C21 C28 . 1.527(2) ?
    C22 C23 . 1.393(2) ?
    C22 H22 . 0.9500 ?
    C23 C24 . 1.385(2) ?
    C23 C27 . 1.519(2) ?
    C24 C25 . 1.393(2) ?
    C24 H24 . 0.9500 ?
    C25 C26 . 1.527(2) ?
    C26 C30 . 1.523(3) ?
    C26 C29 . 1.535(3) ?
    C26 H26 . 1.0000 ?
    C27 C32 . 1.515(3) ?
    C27 C31 . 1.518(3) ?
    C27 H27 . 1.0000 ?
    C28 C33 . 1.519(3) ?
    C28 C34 . 1.520(3) ?
    C28 H28 . 1.0000 ?
    C29 H29A . 0.9800 ?
    C29 H29B . 0.9800 ?
    C29 H29C . 0.9800 ?
    C30 H30A . 0.9800 ?
    C30 H30B . 0.9800 ?
    C30 H30C . 0.9800 ?
    C31 H31A . 0.9800 ?
    C31 H31B . 0.9800 ?
    C31 H31C . 0.9800 ?
    C32 H32A . 0.9800 ?
    C32 H32B . 0.9800 ?
    C32 H32C . 0.9800 ?
    C33 H33A . 0.9800 ?
    C33 H33B . 0.9800 ?
    C33 H33C . 0.9800 ?
    C34 H34A . 0.9800 ?
    C34 H34B . 0.9800 ?
    C34 H34C . 0.9800 ?
loop_
    _geom_angle_atom_site_label_1
    _geom_angle_atom_site_label_2
    _geom_angle_atom_site_label_3
    _geom_angle_site_symmetry_1
    _geom_angle_site_symmetry_3
    _geom_angle
    _geom_angle_publ_flag
    N1 B1 C5 . . 118.26(12) ?
    N1 B1 B2 . . 123.11(13) ?
    C5 B1 B2 . . 118.57(12) ?
    N2 B2 C20 . . 118.14(13) ?
    N2 B2 B1 . . 123.73(13) ?
    C20 B2 B1 . . 118.08(12) ?
    B1 N1 C2 . . 124.67(13) ?
    B1 N1 C1 . . 124.99(13) ?
    C2 N1 C1 . . 110.35(13) ?
    N1 C1 H1A . . 109.5 ?
    N1 C1 H1B . . 109.5 ?
    H1A C1 H1B . . 109.5 ?
    N1 C1 H1C . . 109.5 ?
    H1A C1 H1C . . 109.5 ?
    H1B C1 H1C . . 109.5 ?
    N1 C2 H2A . . 109.5 ?
    N1 C2 H2B . . 109.5 ?
    H2A C2 H2B . . 109.5 ?
    N1 C2 H2C . . 109.5 ?
    H2A C2 H2C . . 109.5 ?
    H2B C2 H2C . . 109.5 ?
    B2 N2 C3 . . 125.20(13) ?
    B2 N2 C4 . . 124.01(14) ?
    C3 N2 C4 . . 110.75(14) ?
    N2 C3 H3A . . 109.5 ?
    N2 C3 H3B . . 109.5 ?
    H3A C3 H3B . . 109.5 ?
    N2 C3 H3C . . 109.5 ?
    H3A C3 H3C . . 109.5 ?
    H3B C3 H3C . . 109.5 ?
    N2 C4 H4A . . 109.5 ?
    N2 C4 H4B . . 109.5 ?
    H4A C4 H4B . . 109.5 ?
    N2 C4 H4C . . 109.5 ?
    H4A C4 H4C . . 109.5 ?
    H4B C4 H4C . . 109.5 ?
    C10 C5 C6 . . 118.13(13) ?
    C10 C5 B1 . . 121.56(13) ?
    C6 C5 B1 . . 120.28(13) ?
    C7 C6 C5 . . 120.25(14) ?
    C7 C6 C11 . . 119.63(14) ?
    C5 C6 C11 . . 120.11(13) ?
    C8 C7 C6 . . 121.97(15) ?
    C8 C7 H7 . . 119.0 ?
    C6 C7 H7 . . 119.0 ?
    C7 C8 C9 . . 117.65(14) ?
    C7 C8 C12 . . 120.96(15) ?
    C9 C8 C12 . . 121.36(15) ?
    C8 C9 C10 . . 122.21(15) ?
    C8 C9 H9 . . 118.9 ?
    C10 C9 H9 . . 118.9 ?
    C9 C10 C5 . . 119.79(14) ?
    C9 C10 C13 . . 119.37(14) ?
    C5 C10 C13 . . 120.84(13) ?
    C14 C11 C15 . . 110.69(15) ?
    C14 C11 C6 . . 111.02(14) ?
    C15 C11 C6 . . 113.97(15) ?
    C14 C11 H11 . . 106.9 ?
    C15 C11 H11 . . 106.9 ?
    C6 C11 H11 . . 106.9 ?
    C17 C12 C16 . . 110.57(19) ?
    C17 C12 C8 . . 111.54(16) ?
    C16 C12 C8 . . 111.67(15) ?
    C17 C12 H12 . . 107.6 ?
    C16 C12 H12 . . 107.6 ?
    C8 C12 H12 . . 107.6 ?
    C10 C13 C18 . . 112.27(15) ?
    C10 C13 C19 . . 112.46(13) ?
    C18 C13 C19 . . 109.82(15) ?
    C10 C13 H13 . . 107.3 ?
    C18 C13 H13 . . 107.3 ?
    C19 C13 H13 . . 107.3 ?
    C11 C14 H14A . . 109.5 ?
    C11 C14 H14B . . 109.5 ?
    H14A C14 H14B . . 109.5 ?
    C11 C14 H14C . . 109.5 ?
    H14A C14 H14C . . 109.5 ?
    H14B C14 H14C . . 109.5 ?
    C11 C15 H15A . . 109.5 ?
    C11 C15 H15B . . 109.5 ?
    H15A C15 H15B . . 109.5 ?
    C11 C15 H15C . . 109.5 ?
    H15A C15 H15C . . 109.5 ?
    H15B C15 H15C . . 109.5 ?
    C12 C16 H16A . . 109.5 ?
    C12 C16 H16B . . 109.5 ?
    H16A C16 H16B . . 109.5 ?
    C12 C16 H16C . . 109.5 ?
    H16A C16 H16C . . 109.5 ?
    H16B C16 H16C . . 109.5 ?
    C12 C17 H17A . . 109.5 ?
    C12 C17 H17B . . 109.5 ?
    H17A C17 H17B . . 109.5 ?
    C12 C17 H17C . . 109.5 ?
    H17A C17 H17C . . 109.5 ?
    H17B C17 H17C . . 109.5 ?
    C13 C18 H18A . . 109.5 ?
    C13 C18 H18B . . 109.5 ?
    H18A C18 H18B . . 109.5 ?
    C13 C18 H18C . . 109.5 ?
    H18A C18 H18C . . 109.5 ?
    H18B C18 H18C . . 109.5 ?
    C13 C19 H19A . . 109.5 ?
    C13 C19 H19B . . 109.5 ?
    H19A C19 H19B . . 109.5 ?
    C13 C19 H19C . . 109.5 ?
    H19A C19 H19C . . 109.5 ?
    H19B C19 H19C . . 109.5 ?
    C25 C20 C21 . . 117.84(13) ?
    C25 C20 B2 . . 120.87(12) ?
    C21 C20 B2 . . 121.27(13) ?
    C22 C21 C20 . . 120.65(13) ?
    C22 C21 C28 . . 119.45(13) ?
    C20 C21 C28 . . 119.89(13) ?
    C21 C22 C23 . . 121.62(14) ?
    C21 C22 H22 . . 119.2 ?
    C23 C22 H22 . . 119.2 ?
    C24 C23 C22 . . 117.69(14) ?
    C24 C23 C27 . . 121.01(14) ?
    C22 C23 C27 . . 121.24(14) ?
    C23 C24 C25 . . 122.26(14) ?
    C23 C24 H24 . . 118.9 ?
    C25 C24 H24 . . 118.9 ?
    C24 C25 C20 . . 119.92(13) ?
    C24 C25 C26 . . 119.26(13) ?
    C20 C25 C26 . . 120.82(13) ?
    C30 C26 C25 . . 112.10(15) ?
    C30 C26 C29 . . 110.65(16) ?
    C25 C26 C29 . . 111.51(14) ?
    C30 C26 H26 . . 107.4 ?
    C25 C26 H26 . . 107.4 ?
    C29 C26 H26 . . 107.4 ?
    C32 C27 C31 . . 110.46(18) ?
    C32 C27 C23 . . 113.23(16) ?
    C31 C27 C23 . . 110.64(16) ?
    C32 C27 H27 . . 107.4 ?
    C31 C27 H27 . . 107.4 ?
    C23 C27 H27 . . 107.4 ?
    C33 C28 C34 . . 110.25(15) ?
    C33 C28 C21 . . 110.89(14) ?
    C34 C28 C21 . . 113.31(14) ?
    C33 C28 H28 . . 107.4 ?
    C34 C28 H28 . . 107.4 ?
    C21 C28 H28 . . 107.4 ?
    C26 C29 H29A . . 109.5 ?
    C26 C29 H29B . . 109.5 ?
    H29A C29 H29B . . 109.5 ?
    C26 C29 H29C . . 109.5 ?
    H29A C29 H29C . . 109.5 ?
    H29B C29 H29C . . 109.5 ?
    C26 C30 H30A . . 109.5 ?
    C26 C30 H30B . . 109.5 ?
    H30A C30 H30B . . 109.5 ?
    C26 C30 H30C . . 109.5 ?
    H30A C30 H30C . . 109.5 ?
    H30B C30 H30C . . 109.5 ?
    C27 C31 H31A . . 109.5 ?
    C27 C31 H31B . . 109.5 ?
    H31A C31 H31B . . 109.5 ?
    C27 C31 H31C . . 109.5 ?
    H31A C31 H31C . . 109.5 ?
    H31B C31 H31C . . 109.5 ?
    C27 C32 H32A . . 109.5 ?
    C27 C32 H32B . . 109.5 ?
    H32A C32 H32B . . 109.5 ?
    C27 C32 H32C . . 109.5 ?
    H32A C32 H32C . . 109.5 ?
    H32B C32 H32C . . 109.5 ?
    C28 C33 H33A . . 109.5 ?
    C28 C33 H33B . . 109.5 ?
    H33A C33 H33B . . 109.5 ?
    C28 C33 H33C . . 109.5 ?
    H33A C33 H33C . . 109.5 ?
    H33B C33 H33C . . 109.5 ?
    C28 C34 H34A . . 109.5 ?
    C28 C34 H34B . . 109.5 ?
    H34A C34 H34B . . 109.5 ?
    C28 C34 H34C . . 109.5 ?
    H34A C34 H34C . . 109.5 ?
    H34B C34 H34C . . 109.5 ?
loop_
    _geom_torsion_atom_site_label_1
    _geom_torsion_atom_site_label_2
    _geom_torsion_atom_site_label_3
    _geom_torsion_atom_site_label_4
    _geom_torsion_site_symmetry_1
    _geom_torsion_site_symmetry_2
    _geom_torsion_site_symmetry_3
    _geom_torsion_site_symmetry_4
    _geom_torsion
    _geom_torsion_publ_flag
    N1 B1 B2 N2 . . . . -60.4(2) ?
    C5 B1 B2 N2 . . . . 122.56(16) ?
    N1 B1 B2 C20 . . . . 121.99(16) ?
    C5 B1 B2 C20 . . . . -55.08(17) ?
    C5 B1 N1 C2 . . . . 178.94(14) ?
    B2 B1 N1 C2 . . . . 1.9(2) ?
    C5 B1 N1 C1 . . . . -0.3(2) ?
    B2 B1 N1 C1 . . . . -177.42(15) ?
    C20 B2 N2 C3 . . . . 175.60(15) ?
    B1 B2 N2 C3 . . . . -2.0(2) ?
    C20 B2 N2 C4 . . . . -2.1(2) ?
    B1 B2 N2 C4 . . . . -179.74(15) ?
    N1 B1 C5 C10 . . . . -85.85(18) ?
    B2 B1 C5 C10 . . . . 91.36(16) ?
    N1 B1 C5 C6 . . . . 96.22(17) ?
    B2 B1 C5 C6 . . . . -86.57(17) ?
    C10 C5 C6 C7 . . . . 1.2(2) ?
    B1 C5 C6 C7 . . . . 179.19(14) ?
    C10 C5 C6 C11 . . . . 179.92(13) ?
    B1 C5 C6 C11 . . . . -2.1(2) ?
    C5 C6 C7 C8 . . . . -0.9(2) ?
    C11 C6 C7 C8 . . . . -179.67(15) ?
    C6 C7 C8 C9 . . . . 0.4(2) ?
    C6 C7 C8 C12 . . . . -177.61(15) ?
    C7 C8 C9 C10 . . . . -0.2(2) ?
    C12 C8 C9 C10 . . . . 177.80(15) ?
    C8 C9 C10 C5 . . . . 0.5(2) ?
    C8 C9 C10 C13 . . . . -178.74(14) ?
    C6 C5 C10 C9 . . . . -1.0(2) ?
    B1 C5 C10 C9 . . . . -178.97(13) ?
    C6 C5 C10 C13 . . . . 178.28(13) ?
    B1 C5 C10 C13 . . . . 0.3(2) ?
    C7 C6 C11 C14 . . . . 79.3(2) ?
    C5 C6 C11 C14 . . . . -99.42(18) ?
    C7 C6 C11 C15 . . . . -46.5(2) ?
    C5 C6 C11 C15 . . . . 134.77(16) ?
    C7 C8 C12 C17 . . . . -66.6(2) ?
    C9 C8 C12 C17 . . . . 115.4(2) ?
    C7 C8 C12 C16 . . . . 57.7(2) ?
    C9 C8 C12 C16 . . . . -120.30(19) ?
    C9 C10 C13 C18 . . . . -68.8(2) ?
    C5 C10 C13 C18 . . . . 111.88(18) ?
    C9 C10 C13 C19 . . . . 55.62(19) ?
    C5 C10 C13 C19 . . . . -123.66(15) ?
    N2 B2 C20 C25 . . . . -85.40(18) ?
    B1 B2 C20 C25 . . . . 92.38(16) ?
    N2 B2 C20 C21 . . . . 96.14(17) ?
    B1 B2 C20 C21 . . . . -86.08(17) ?
    C25 C20 C21 C22 . . . . 1.4(2) ?
    B2 C20 C21 C22 . . . . 179.95(13) ?
    C25 C20 C21 C28 . . . . -179.70(14) ?
    B2 C20 C21 C28 . . . . -1.2(2) ?
    C20 C21 C22 C23 . . . . -0.8(2) ?
    C28 C21 C22 C23 . . . . -179.69(15) ?
    C21 C22 C23 C24 . . . . 0.0(2) ?
    C21 C22 C23 C27 . . . . -177.07(15) ?
    C22 C23 C24 C25 . . . . 0.2(2) ?
    C27 C23 C24 C25 . . . . 177.26(15) ?
    C23 C24 C25 C20 . . . . 0.5(2) ?
    C23 C24 C25 C26 . . . . -179.50(15) ?
    C21 C20 C25 C24 . . . . -1.3(2) ?
    B2 C20 C25 C24 . . . . -179.78(13) ?
    C21 C20 C25 C26 . . . . 178.71(14) ?
    B2 C20 C25 C26 . . . . 0.2(2) ?
    C24 C25 C26 C30 . . . . 56.03(19) ?
    C20 C25 C26 C30 . . . . -123.95(16) ?
    C24 C25 C26 C29 . . . . -68.7(2) ?
    C20 C25 C26 C29 . . . . 111.36(18) ?
    C24 C23 C27 C32 . . . . 133.00(18) ?
    C22 C23 C27 C32 . . . . -50.0(2) ?
    C24 C23 C27 C31 . . . . -102.4(2) ?
    C22 C23 C27 C31 . . . . 74.6(2) ?
    C22 C21 C28 C33 . . . . 76.2(2) ?
    C20 C21 C28 C33 . . . . -102.66(18) ?
    C22 C21 C28 C34 . . . . -48.4(2) ?
    C20 C21 C28 C34 . . . . 132.74(16) ?
data_global
_journal_date_recd_electronic     2010-11-12
_journal_date_accepted     2010-11-26
_journal_name_full     'Acta Crystallographica, Section E'
_journal_year     2010
_journal_volume     66
_journal_issue     12
_journal_page_first     o3367
_journal_page_last     o3367
_journal_paper_category     QO
_journal_coeditor_code     BR2151
_publ_contact_author_name     'Prof. Dr. Holger Braunschweig'
_publ_contact_author_address
; Institut fuer Anorganische Chemie
Universitaet Wuerzburg
Am Hubland
97074 Wuerzburg, Germany
;
_publ_contact_author_email     'h.braunschweig@mail.uni-wuerzburg.de'
_publ_contact_author_fax     +49-931-8884623
_publ_contact_author_phone     +49-931-8885260
_publ_section_title
;
1,2-Bis(dimethylamino)-1,2-bis(2,4,6-triisopropylphenyl)diborane(4)
;
loop_
    _publ_author_name
    _publ_author_footnote
    _publ_author_address
    'Braunschweig, Holger' .
;
Institut fuer Anorganische Chemie
Universitaet Wuerzburg
Am Hubland
D-97074 Wuerzburg, Germany
;
    'Damme, Alexander' .
;
Institut fuer Anorganische Chemie
Universitaet Wuerzburg
Am Hubland
D-97074 Wuerzburg, Germany
;
