# Supplementary material for: 1,2-Bis(dimethyl­amino)-1,2-bis­(2,4,6-triisopropyl­phen­yl)diborane(4)
Source: Acta Crystallogr Sect E Struct Rep Online. 2010 Nov 30;66(Pt 12):o3367. doi: 10.1107/S1600536810049500 (PMC3011803; doi:10.1107/S1600536810049500)
Supplement: Supplementary file 2 [file e-66-o3367-Isup2.hkl]

# 
# h,k,l, Fc-squared, Fo-squared, sigma(Fo-squared) and status flag 
# 
data_I
_shelx_title ' test in P-1' 
_shelx_refln_list_code          4 
_shelx_F_calc_maximum      117.78 
_exptl_crystal_F_000       572.00 
_reflns_d_resolution_high  0.7948 
 
loop_ 
 _symmetry_equiv_pos_as_xyz 
 'x, y, z' 
 '-x, -y, -z' 
 
_cell_length_a     9.6066 
_cell_length_b    13.9194 
_cell_length_c    14.0153 
_cell_angle_alpha  82.983 
_cell_angle_beta   71.549 
_cell_angle_gamma  78.300 
 
_shelx_F_squared_multiplier     1.000 
 
loop_ 
 _refln_index_h 
 _refln_index_k 
 _refln_index_l 
 _refln_F_squared_calc 
 _refln_F_squared_meas 
 _refln_F_squared_sigma 
 _refln_observed_status 
   1   0   0     3502.51     3828.76    207.57 o 
   2   0   0     1164.72     1017.89     74.10 o 
   3   0   0      187.13      177.06      7.73 o 
   4   0   0      172.60      185.43      8.11 o 
   5   0   0       38.46       49.49      3.34 o 
   6   0   0      400.46      417.78     20.10 o 
   7   0   0      100.94       92.33      5.68 o 
   8   0   0        0.98        0.66      1.50 o 
   9   0   0        1.36        0.35      1.40 o 
  10   0   0        8.46        9.67      2.12 o 
  11   0   0       10.05       12.83      2.70 o 
 -11   1   0        0.49        1.52      2.98 o 
 -10   1   0       13.37       16.08      2.63 o 
  -9   1   0       19.32       17.80      2.56 o 
  -8   1   0       48.79       45.27      3.86 o 
  -7   1   0       82.89       92.29      5.65 o 
  -6   1   0      660.63      609.77     28.88 o 
  -5   1   0       23.52       25.09      3.16 o 
  -4   1   0      803.22      878.71     36.29 o 
  -3   1   0     1723.90     1732.18     70.87 o 
  -2   1   0      416.49      360.03     17.69 o 
  -1   1   0     5520.01     5245.62    214.18 o 
   0   1   0       10.48        5.91      0.79 o 
   1   1   0     2441.41     2620.90    121.67 o 
   2   1   0     1257.08     1198.09     49.14 o 
   3   1   0       49.87       49.78      2.51 o 
   4   1   0      654.82      693.69     28.78 o 
   5   1   0        9.62       10.77      1.19 o 
   6   1   0       35.68       40.94      2.61 o 
   7   1   0       99.06       75.20      7.77 o 
   8   1   0        1.37        1.90      1.33 o 
   9   1   0       21.78       23.96      3.03 o 
  10   1   0        0.14        4.22      2.17 o 
  11   1   0        0.23        2.78      1.51 o 
 -10   2   0       16.38       24.07      3.09 o 
  -9   2   0       12.51        5.71      2.27 o 
  -8   2   0       77.58       62.04      4.55 o 
  -7   2   0        5.17        5.79      1.57 o 
  -6   2   0      141.65      155.87      8.28 o 
  -5   2   0       31.47       26.51      2.38 o 
  -4   2   0      120.17      113.41      6.00 o 
  -3   2   0      577.43      595.37     24.42 o 
  -2   2   0       30.17       24.19      1.85 o 
  -1   2   0     1402.28     1386.21     67.08 o 
   0   2   0     9449.43     8098.43    485.69 o 
   1   2   0     1389.52     1547.40     72.15 o 
   2   2   0      291.77      271.18     11.31 o 
   3   2   0      113.50      123.39      5.38 o 
   4   2   0      355.40      400.36     16.86 o 
   5   2   0       14.41       11.24      1.25 o 
   6   2   0       26.76       28.81      2.14 o 
   7   2   0       71.73       76.51      5.95 o 
   8   2   0        7.27       10.09      2.98 o 
   9   2   0        0.18        0.45      2.28 o 
  10   2   0       28.74       27.70      4.12 o 
  11   2   0        0.25        1.43      3.57 o 
 -10   3   0       42.87       43.15      4.49 o 
  -9   3   0       70.01       65.23      5.00 o 
  -8   3   0       40.03       35.88      4.09 o 
  -7   3   0       14.56       11.86      2.06 o 
  -6   3   0      215.58      210.22     12.03 o 
  -5   3   0        8.04        5.82      1.32 o 
  -4   3   0      676.10      729.99     33.83 o 
  -3   3   0     1827.76     1877.65     89.29 o 
  -2   3   0     2344.54     2553.82    218.20 o 
  -1   3   0      686.05      714.40     29.28 o 
   0   3   0      633.02      636.32     26.00 o 
   1   3   0     1513.79     1592.74     74.31 o 
   2   3   0      264.35      234.12     11.41 o 
   3   3   0        0.90        0.53      0.42 o 
   4   3   0      345.66      364.58     18.25 o 
   5   3   0        0.44        1.21      0.67 o 
   6   3   0      291.58      290.18     12.65 o 
   7   3   0       92.89       83.90      4.56 o 
   8   3   0       43.62       48.32      6.28 o 
   9   3   0      175.34      179.95     12.20 o 
  10   3   0       70.00       64.80      6.39 o 
  11   3   0        0.48        2.77      2.28 o 
 -10   4   0        0.97        3.99      1.44 o 
  -9   4   0        1.80        3.19      1.39 o 
  -8   4   0       22.39       24.33      6.37 o 
  -7   4   0        6.64        2.30      1.40 o 
  -6   4   0        0.27        0.33      1.09 o 
  -5   4   0       87.29       79.16      4.74 o 
  -4   4   0      368.90      356.12     21.05 o 
  -3   4   0       79.87       88.41      4.20 o 
  -2   4   0        2.47        2.27      0.63 o 
  -1   4   0       46.71       31.71      1.64 o 
   0   4   0      136.17      142.01      6.03 o 
   1   4   0     8844.10     9460.38    383.33 o 
   2   4   0      121.26      119.56      6.10 o 
   3   4   0     2298.57     2366.26     96.37 o 
   4   4   0        0.34        2.72      0.74 o 
   5   4   0        2.23        2.85      1.07 o 
   6   4   0       71.07       66.89      4.04 o 
   7   4   0       60.04       47.35      3.58 o 
   8   4   0        1.23       -0.22      2.01 o 
   9   4   0       33.92       29.78      4.24 o 
  10   4   0       52.27       58.63      6.05 o 
  11   4   0       29.96       37.65      4.88 o 
 -10   5   0        3.96       10.56      1.98 o 
  -9   5   0       18.79       24.57      3.52 o 
  -8   5   0       98.10       74.36      9.56 o 
  -7   5   0        0.00       -0.64      1.13 o 
  -6   5   0        7.66        5.63      1.49 o 
  -5   5   0       32.22       34.09      3.30 o 
  -4   5   0       67.60       54.24      3.62 o 
  -3   5   0      364.11      312.73     16.90 o 
  -2   5   0      262.61      280.27     12.35 o 
  -1   5   0       23.76       26.63      1.48 o 
   0   5   0     1251.22     1397.14     57.07 o 
   1   5   0      363.40      459.43     21.45 o 
   2   5   0      351.13      398.59     16.49 o 
   3   5   0      426.15      447.17     21.54 o 
   4   5   0      648.68      712.79     34.12 o 
   5   5   0       60.01       72.38      4.47 o 
   6   5   0       53.74       51.43      3.76 o 
   7   5   0        0.00        0.96      1.01 o 
   8   5   0        2.64        4.05      1.23 o 
   9   5   0        0.28       -0.08      2.05 o 
  10   5   0        1.85        4.67      2.07 o 
  11   5   0       27.74       33.01      4.53 o 
  -9   6   0       41.91       40.33      5.40 o 
  -8   6   0      115.26      115.96      6.98 o 
  -7   6   0        1.35        1.97      1.22 o 
  -6   6   0       33.10       28.31      4.25 o 
  -5   6   0        2.10       -0.14      0.99 o 
  -4   6   0       48.16       58.04      3.09 o 
  -3   6   0      269.12      252.11     12.21 o 
  -2   6   0      181.49      176.50     15.31 o 
  -1   6   0       55.51       61.82      3.00 o 
   0   6   0      228.66      261.58     10.92 o 
   1   6   0      994.30     1123.24     63.09 o 
   2   6   0     1010.60     1067.49     43.75 o 
   3   6   0      300.56      268.65     13.26 o 
   4   6   0      285.55      270.83     13.53 o 
   5   6   0      155.15      153.05      8.28 o 
   6   6   0        0.04        0.48      1.03 o 
   7   6   0      193.48      175.07      9.75 o 
   8   6   0        1.40       -0.32      1.10 o 
   9   6   0        3.45        5.68      2.50 o 
  10   6   0        6.05        7.51      2.57 o 
  11   6   0       11.55       24.07      3.98 o 
  -9   7   0       31.13       29.11      3.24 o 
  -8   7   0       57.84       35.66      6.99 o 
  -7   7   0       22.03       18.96      2.49 o 
  -6   7   0        4.99        4.21      1.40 o 
  -5   7   0       22.27       26.51      2.50 o 
  -4   7   0       93.42       74.13      4.35 o 
  -3   7   0       75.01       82.26      4.14 o 
  -2   7   0      186.39      194.82     10.10 o 
  -1   7   0       42.48       48.83      2.88 o 
   0   7   0       21.48       20.22      1.36 o 
   1   7   0      488.76      647.44     30.90 o 
   2   7   0        0.33        0.24      0.72 o 
   3   7   0        2.43        7.17      1.21 o 
   4   7   0      246.01      206.92     13.46 o 
   5   7   0      114.96       95.52      5.71 o 
   6   7   0      313.87      299.87     22.77 o 
   7   7   0      231.46      198.94     10.89 o 
   8   7   0      213.35      218.32     11.94 o 
   9   7   0      153.35      151.91     10.89 o 
  10   7   0        3.22        5.92      2.35 o 
  11   7   0        2.91        9.87      2.43 o 
  -9   8   0      104.38      123.07     11.51 o 
  -8   8   0       45.46       49.46      4.04 o 
  -7   8   0        9.57       11.21      1.97 o 
  -6   8   0       16.21       15.21      2.02 o 
  -5   8   0      170.04      159.73      8.50 o 
  -4   8   0       57.03       61.53      4.12 o 
  -3   8   0       41.30       55.35      3.27 o 
  -2   8   0      438.56      433.71     21.52 o 
  -1   8   0      291.61      309.40     13.11 o 
   0   8   0       24.63       22.91      1.46 o 
   1   8   0       33.17       36.60      4.35 o 
   2   8   0       96.20      129.46      5.80 o 
   3   8   0       21.66       25.41      2.18 o 
   4   8   0        0.45        3.19      1.12 o 
   5   8   0      365.01      299.97     15.26 o 
   6   8   0      193.96      186.78     10.08 o 
   7   8   0      119.37      110.25      9.79 o 
   8   8   0      106.57      102.78      7.65 o 
   9   8   0        0.77        2.96      1.25 o 
  10   8   0       51.81       61.50      6.27 o 
  -8   9   0        4.96        3.69      1.45 o 
  -7   9   0        0.51        0.25      0.93 o 
  -6   9   0       13.46       16.48      2.10 o 
  -5   9   0        4.20        2.95      1.23 o 
  -4   9   0      157.30      155.93      8.22 o 
  -3   9   0       24.64       25.55      1.96 o 
  -2   9   0       38.15       40.32      2.98 o 
  -1   9   0       12.07       13.72      1.58 o 
   0   9   0      118.25      114.39      5.35 o 
   1   9   0      516.17      619.79     25.73 o 
   2   9   0        0.96        1.50      0.64 o 
   3   9   0       29.37       31.26      2.51 o 
   4   9   0       93.17       81.50      4.96 o 
   5   9   0      273.87      248.75     12.91 o 
   6   9   0       34.97       24.77      2.83 o 
   7   9   0      129.17      116.18      7.58 o 
   8   9   0        7.58        9.26      2.11 o 
   9   9   0       29.84       36.80      3.88 o 
  10   9   0        1.74        1.58      1.98 o 
  -8  10   0        0.23       -2.55      2.55 o 
  -7  10   0        0.01       -1.09      1.46 o 
  -6  10   0        7.53       11.60      1.84 o 
  -5  10   0        1.62        1.30      1.78 o 
  -4  10   0       21.40       28.23      3.02 o 
  -3  10   0       69.51       66.95      3.70 o 
  -2  10   0        0.33        0.87      0.83 o 
  -1  10   0        5.65        3.02      0.82 o 
   0  10   0        8.57       15.33      1.80 o 
   1  10   0       32.67       33.17      2.13 o 
   2  10   0       39.40       34.89      2.20 o 
   3  10   0       34.99       27.08      2.39 o 
   4  10   0        0.84        0.95      1.08 o 
   5  10   0      132.88      118.31      6.88 o 
   6  10   0       88.36       77.63      8.36 o 
   7  10   0       11.22       11.12      2.13 o 
   8  10   0      127.45      115.21      9.12 o 
   9  10   0       59.79       52.18      4.69 o 
  10  10   0       23.51       35.21      4.93 o 
  -7  11   0        0.96        1.39      3.71 o 
  -6  11   0       12.04       11.73      1.61 o 
  -5  11   0        3.29        3.17      1.08 o 
  -4  11   0        0.07       -0.24      1.10 o 
  -3  11   0       46.52       45.50      2.92 o 
  -2  11   0      207.93      220.71     13.63 o 
  -1  11   0       97.44       69.65      4.61 o 
   0  11   0       76.70       75.08      5.06 o 
   1  11   0      840.68      897.34     42.76 o 
   2  11   0      281.07      303.60     15.17 o 
   3  11   0      194.25      182.78     12.82 o 
   4  11   0        4.51        5.71      1.68 o 
   5  11   0      413.51      389.69     21.79 o 
   6  11   0      180.36      199.57     19.34 o 
   7  11   0       33.86       30.96      3.30 o 
   8  11   0       44.85       50.20      4.43 o 
   9  11   0        8.00       10.67      2.39 o 
  10  11   0       36.50       34.80      7.42 o 
  -6  12   0        0.46        2.18      2.31 o 
  -5  12   0       27.53       32.72      2.78 o 
  -4  12   0       29.93       37.80      4.54 o 
  -3  12   0       50.52       55.35      3.74 o 
  -2  12   0       40.96       39.63      3.53 o 
  -1  12   0      100.43      103.89      5.11 o 
   0  12   0       59.34       60.22      4.24 o 
   1  12   0       19.45       24.49      2.27 o 
   2  12   0       10.75        8.72      1.68 o 
   3  12   0      239.66      223.12     15.47 o 
   4  12   0        0.89        0.45      1.18 o 
   5  12   0      109.98      117.59      6.96 o 
   6  12   0        2.40        1.78      1.43 o 
   7  12   0       31.03       29.51      3.23 o 
   8  12   0        1.94        5.58      1.81 o 
   9  12   0       61.15       64.94      5.38 o 
  -5  13   0        8.87        6.99      2.92 o 
  -4  13   0       22.86       37.21      2.97 o 
  -3  13   0       27.75       31.27      2.66 o 
  -2  13   0      140.59      123.88     10.48 o 
  -1  13   0        0.90        0.06      0.78 o 
   0  13   0      159.04      159.55      7.50 o 
   1  13   0       23.29       27.96      3.03 o 
   2  13   0        0.10        0.33      1.23 o 
   3  13   0        3.34        5.61      1.42 o 
   4  13   0        2.04        2.19      1.33 o 
   5  13   0      119.32      127.84     14.03 o 
   6  13   0       39.59       47.57      5.13 o 
   7  13   0        7.32        6.61      1.90 o 
   8  13   0       29.85       35.12      3.66 o 
  -5  14   0       20.08       19.03      3.67 o 
  -4  14   0        6.53       11.03      2.95 o 
  -3  14   0       51.57       59.55     10.56 o 
  -2  14   0        0.07       -1.20      1.21 o 
  -1  14   0       23.84       26.67      3.71 o 
   0  14   0        1.85        3.11      1.32 o 
   1  14   0       13.16       11.83      1.80 o 
   2  14   0       59.14       63.30      4.25 o 
   3  14   0       50.73       53.25      3.90 o 
   4  14   0        1.49        0.44      1.19 o 
   5  14   0        0.06       -0.23      1.20 o 
   6  14   0       27.13       34.97      3.41 o 
   7  14   0       74.18       90.65      9.40 o 
   8  14   0        0.39        2.19      1.57 o 
  -3  15   0        7.49       14.06      3.92 o 
  -2  15   0        7.68        9.27      4.14 o 
  -1  15   0        2.76        6.22      1.85 o 
   0  15   0        3.57        6.55      1.47 o 
   1  15   0        5.34        4.55      1.45 o 
   2  15   0        0.71        1.51      1.26 o 
   3  15   0       66.23       64.29      4.56 o 
   4  15   0       30.64       35.78      3.21 o 
   5  15   0       10.58        9.21      1.94 o 
   6  15   0        8.02       11.31      2.11 o 
   7  15   0       20.43       25.41      3.16 o 
  -1  16   0        0.09        0.29      1.71 o 
   0  16   0        2.60        6.11      2.14 o 
   1  16   0       57.56       69.78      4.76 o 
   2  16   0      122.77      128.62     11.19 o 
   3  16   0        0.19       -1.34      1.34 o 
   4  16   0        1.36        4.03      1.43 o 
   5  16   0        2.96        5.49      1.67 o 
   6  16   0      128.98      175.27     18.03 o 
   2  17   0       19.02       21.25      4.28 o 
   3  17   0        3.25        3.14      2.71 o 
   4  17   0       11.76       10.41      3.71 o 
  -3 -17   1        2.53        6.28      3.42 o 
  -2 -17   1       11.28       16.55      4.42 o 
  -1 -17   1       20.32       21.68      4.56 o 
   0 -17   1        8.03        9.70      3.00 o 
  -5 -16   1        6.87       10.05      2.98 o 
  -4 -16   1        4.26       -0.14      2.57 o 
  -3 -16   1        0.74       -0.57      2.57 o 
  -2 -16   1       16.64       18.20      4.49 o 
  -1 -16   1       39.03       37.87      7.63 o 
   0 -16   1        1.76       -1.57      1.71 o 
   1 -16   1        0.20        3.85      2.28 o 
  -7 -15   1        0.00        0.89      1.78 o 
  -6 -15   1       37.91       48.46      6.04 o 
  -5 -15   1        0.15       -0.74      1.15 o 
  -4 -15   1       13.80       11.53      1.90 o 
  -3 -15   1        0.91        0.82      1.17 o 
  -2 -15   1      154.95      153.17      8.60 o 
  -1 -15   1       66.64       76.11      4.98 o 
   0 -15   1        6.15        6.06      1.53 o 
   1 -15   1       10.42       12.84      2.85 o 
   2 -15   1       47.59       47.93      4.85 o 
   3 -15   1      154.30      166.03     14.12 o 
  -7 -14   1       11.77       13.17      2.34 o 
  -6 -14   1        9.13       10.72      2.03 o 
  -5 -14   1        2.59        2.40      1.52 o 
  -4 -14   1       83.41       98.25     10.38 o 
  -3 -14   1       33.67       32.27      2.86 o 
  -2 -14   1       40.15       46.04      3.48 o 
  -1 -14   1       76.89       82.09      5.17 o 
   0 -14   1       24.79       25.45      2.47 o 
   1 -14   1        0.02       -0.24      1.15 o 
   2 -14   1       69.54       64.19      6.13 o 
   3 -14   1       36.66       40.65      3.16 o 
   4 -14   1        3.46        1.13      2.22 o 
   5 -14   1       19.58       26.77      7.42 o 
  -8 -13   1        3.79        5.72      1.82 o 
  -7 -13   1        0.22        2.10      1.51 o 
  -6 -13   1       10.39       11.29      2.03 o 
  -5 -13   1       51.54       50.96      6.55 o 
  -4 -13   1        0.17       -0.70      1.25 o 
  -3 -13   1        3.46        4.04      1.24 o 
  -2 -13   1       12.86       12.58      1.77 o 
  -1 -13   1       47.08       53.73      3.68 o 
   0 -13   1        1.89        3.74      1.11 o 
   1 -13   1        8.82       11.60      1.48 o 
   2 -13   1        1.45        2.96      2.21 o 
   3 -13   1       25.61       25.94      2.43 o 
   4 -13   1        2.28        4.23      1.00 o 
   5 -13   1        9.73       12.80      1.68 o 
   6 -13   1        0.02        0.39      1.95 o 
  -9 -12   1        6.03        8.42      3.23 o 
  -8 -12   1       36.00       42.04      7.20 o 
  -7 -12   1        0.26       -1.12      1.12 o 
  -6 -12   1      186.58      194.77     10.69 o 
  -5 -12   1       50.14       50.68      5.60 o 
  -4 -12   1       22.67       22.47      2.37 o 
  -3 -12   1       59.87       59.15      4.01 o 
  -2 -12   1        2.38        1.19      1.04 o 
  -1 -12   1       78.12       74.55      4.55 o 
   0 -12   1       60.78       56.69      4.65 o 
   1 -12   1       49.23       52.38      3.03 o 
   2 -12   1       12.59       15.23      1.90 o 
   3 -12   1       28.27       32.14      2.72 o 
   4 -12   1        5.73        7.95      1.48 o 
   5 -12   1        2.99        0.88      1.38 o 
   6 -12   1        1.66        3.22      1.36 o 
  -9 -11   1       74.25       88.39      8.58 o 
  -8 -11   1        5.79        4.50      1.61 o 
  -7 -11   1        1.60        5.12      1.66 o 
  -6 -11   1        0.02       -1.09      1.09 o 
  -5 -11   1      134.69      136.75      8.73 o 
  -4 -11   1        1.24       -0.97      1.14 o 
  -3 -11   1       13.76       13.86      1.82 o 
  -2 -11   1       36.28       34.64      2.67 o 
  -1 -11   1       32.40       30.16      2.14 o 
   0 -11   1       44.42       39.04      4.42 o 
   1 -11   1       49.25       40.80      2.55 o 
   2 -11   1        0.19        0.26      1.94 o 
   3 -11   1      102.01      110.40      6.15 o 
   4 -11   1       58.31       58.86      4.86 o 
   5 -11   1       34.58       32.94      2.97 o 
   6 -11   1        0.34        1.55      1.91 o 
   7 -11   1        0.18        0.21      1.46 o 
 -10 -10   1        5.02        9.50      2.76 o 
  -9 -10   1        5.90        8.02      2.09 o 
  -8 -10   1      143.51      168.76      9.71 o 
  -7 -10   1        5.96        6.11      1.81 o 
  -6 -10   1       28.62       31.70      3.25 o 
  -5 -10   1       18.49       17.16      2.26 o 
  -4 -10   1       91.42       90.01      5.46 o 
  -3 -10   1        1.81        3.17      1.13 o 
  -2 -10   1        0.20        0.13      0.74 o 
  -1 -10   1       46.50       45.57      4.65 o 
   0 -10   1       50.52       47.34      2.95 o 
   1 -10   1       90.31       92.65      4.51 o 
   2 -10   1       11.94       11.77      1.55 o 
   3 -10   1        6.79        3.57      0.97 o 
   4 -10   1        8.64        9.09      1.96 o 
   5 -10   1       22.85       23.78      3.52 o 
   6 -10   1       13.57       17.25      2.12 o 
   7 -10   1       12.16       12.33      1.87 o 
   8 -10   1        7.05        6.84      1.41 o 
 -10  -9   1       13.71       24.02      3.73 o 
  -9  -9   1       52.51       53.59      4.71 o 
  -8  -9   1       12.85       14.19      2.28 o 
  -7  -9   1       75.56       62.75      4.91 o 
  -6  -9   1       98.12       81.66      5.34 o 
  -5  -9   1      327.81      311.33     15.86 o 
  -4  -9   1        5.02        6.06      1.46 o 
  -3  -9   1        7.61        7.82      1.33 o 
  -2  -9   1       44.60       43.87      2.47 o 
  -1  -9   1       26.30       41.46      2.40 o 
   0  -9   1     1022.25     1115.35     45.83 o 
   1  -9   1       46.50       44.43      2.54 o 
   2  -9   1        0.10        0.24      1.07 o 
   3  -9   1       70.50       75.86      4.41 o 
   4  -9   1       44.49       52.42      3.53 o 
   5  -9   1        5.10        5.86      1.32 o 
   6  -9   1        0.01       -0.39      1.13 o 
   7  -9   1       32.79       36.88      3.25 o 
   8  -9   1        0.13       -0.12      0.90 o 
 -10  -8   1        3.36        2.88      2.17 o 
  -9  -8   1        7.99       12.53      2.11 o 
  -8  -8   1        3.98        4.50      1.64 o 
  -7  -8   1      194.44      165.60      9.29 o 
  -6  -8   1      249.81      191.38     16.05 o 
  -5  -8   1      270.91      261.49     13.47 o 
  -4  -8   1       33.86       34.36      2.86 o 
  -3  -8   1      300.73      303.79     14.99 o 
  -2  -8   1      183.43      195.82      8.50 o 
  -1  -8   1       13.01       15.91      1.81 o 
   0  -8   1       92.02       84.27      3.98 o 
   1  -8   1       21.14       16.53      1.28 o 
   2  -8   1       76.95       73.78      7.35 o 
   3  -8   1       48.28       52.01      3.31 o 
   4  -8   1      491.51      488.58     20.65 o 
   5  -8   1        8.89        9.95      1.65 o 
   6  -8   1       82.58       76.46      4.94 o 
   7  -8   1       70.09       65.27      5.86 o 
   8  -8   1        0.56        2.46      2.33 o 
   9  -8   1        0.86       -0.64      2.67 o 
 -10  -7   1        0.13       -0.07      1.51 o 
  -9  -7   1        1.36        5.60      2.40 o 
  -8  -7   1        7.84        7.54      2.05 o 
  -7  -7   1        1.72        0.86      1.39 o 
  -6  -7   1      222.62      202.28     10.78 o 
  -5  -7   1      204.09      175.20      9.39 o 
  -4  -7   1       95.95       99.05      6.27 o 
  -3  -7   1       34.32       27.83      2.27 o 
  -2  -7   1       63.18       53.25      2.71 o 
  -1  -7   1      393.37      457.03     22.32 o 
   0  -7   1        0.26        2.79      0.78 o 
   1  -7   1      893.49      870.84     44.27 o 
   2  -7   1        3.47        2.86      1.41 o 
   3  -7   1       16.55       20.69      3.10 o 
   4  -7   1       11.91       15.38      1.52 o 
   5  -7   1        5.91        6.67      1.47 o 
   6  -7   1        0.37       -0.89      0.89 o 
   7  -7   1        3.02        4.64      1.40 o 
   8  -7   1       21.66       17.29      2.44 o 
   9  -7   1       36.28       27.92      5.35 o 
 -11  -6   1        8.27       19.73      3.56 o 
 -10  -6   1       20.88       24.32      3.78 o 
  -9  -6   1       19.31       20.78      3.67 o 
  -8  -6   1        2.93        2.94      1.38 o 
  -7  -6   1       47.86       47.08      4.10 o 
  -6  -6   1      183.43      176.14     11.57 o 
  -5  -6   1      323.35      316.64     15.95 o 
  -4  -6   1        0.11        4.73      1.23 o 
  -3  -6   1      284.59      292.77     20.73 o 
  -2  -6   1      164.30      179.52      7.75 o 
  -1  -6   1      704.19      775.67     35.27 o 
   0  -6   1      675.50      731.43     30.10 o 
   1  -6   1     1203.66     1364.00     55.74 o 
   2  -6   1      333.88      367.07     18.37 o 
   3  -6   1      245.82      249.18     12.10 o 
   4  -6   1      227.37      238.62     10.45 o 
   5  -6   1        3.26        5.32      1.36 o 
   6  -6   1       49.84       47.23      6.86 o 
   7  -6   1      195.78      172.74     17.72 o 
   8  -6   1      105.62       91.96      5.85 o 
   9  -6   1        5.40        6.56      1.95 o 
  10  -6   1        1.30        5.61      2.47 o 
 -11  -5   1       19.91       25.11      3.83 o 
 -10  -5   1        0.23        0.33      1.82 o 
  -9  -5   1       17.97       22.23      3.99 o 
  -8  -5   1       10.64        8.78      1.76 o 
  -7  -5   1        0.52        0.25      1.08 o 
  -6  -5   1       69.26       59.74      3.45 o 
  -5  -5   1      213.56      223.64      9.96 o 
  -4  -5   1        3.56        1.11      0.86 o 
  -3  -5   1       11.18       10.40      0.95 o 
  -2  -5   1     1301.84     1456.88     59.69 o 
  -1  -5   1      258.39      281.18     11.90 o 
   0  -5   1      984.81     1053.72     42.83 o 
   1  -5   1       10.72        9.01      0.77 o 
   2  -5   1        0.21       -0.29      0.42 o 
   3  -5   1     1502.64     1709.76     69.98 o 
   4  -5   1       23.51       26.16      2.53 o 
   5  -5   1       37.09       22.78      3.02 o 
   6  -5   1        3.40        4.02      1.40 o 
   7  -5   1        6.01        8.87      1.73 o 
   8  -5   1        0.01        0.29      1.16 o 
   9  -5   1       28.69       26.04      3.07 o 
  10  -5   1       22.65       22.91      7.85 o 
 -11  -4   1        5.75        9.23      3.21 o 
 -10  -4   1       25.42       31.78      4.57 o 
  -9  -4   1       24.56       33.68      4.68 o 
  -8  -4   1      225.52      224.44     32.09 o 
  -7  -4   1        1.01        0.91      1.73 o 
  -6  -4   1      453.16      430.47     18.40 o 
  -5  -4   1        9.55        6.77      1.06 o 
  -4  -4   1      590.10      698.68     28.74 o 
  -3  -4   1      417.79      370.96     15.62 o 
  -2  -4   1      137.38      132.38      5.83 o 
  -1  -4   1      406.37      458.13     18.79 o 
   0  -4   1      853.09      946.03     38.64 o 
   1  -4   1     1171.25     1282.27     52.41 o 
   2  -4   1      137.11      137.46      6.00 o 
   3  -4   1       39.03       45.76      3.74 o 
   4  -4   1        2.16        3.88      1.11 o 
   5  -4   1       74.08       64.57      4.04 o 
   6  -4   1        2.68        1.24      1.26 o 
   7  -4   1       11.84       15.88      2.30 o 
   8  -4   1      180.85      145.83      9.33 o 
   9  -4   1       39.81       33.96      3.42 o 
  10  -4   1        5.91       10.10      1.97 o 
 -11  -3   1       30.34       34.73      4.59 o 
 -10  -3   1        8.02        9.27      3.85 o 
  -9  -3   1        5.04        4.97      3.57 o 
  -8  -3   1        4.79        7.43      2.66 o 
  -7  -3   1      214.21      202.50      9.39 o 
  -6  -3   1        1.72        3.15      0.77 o 
  -5  -3   1      122.94      112.20      5.42 o 
  -4  -3   1      186.76      210.95      9.15 o 
  -3  -3   1      332.95      286.57     12.04 o 
  -2  -3   1     7985.10     8346.62    338.77 o 
  -1  -3   1     6224.75     6511.13    264.62 o 
   0  -3   1     3574.73     3718.10    174.46 o 
   1  -3   1      982.43      976.59     39.89 o 
   2  -3   1     4582.72     5026.69    204.85 o 
   3  -3   1       27.38       27.03      1.95 o 
   4  -3   1      100.87       99.70      5.38 o 
   5  -3   1       22.35       22.89      2.24 o 
   6  -3   1        0.10        0.48      1.17 o 
   7  -3   1       14.34       17.30      2.35 o 
   8  -3   1       36.87       42.50      4.97 o 
   9  -3   1        0.59        1.28      1.61 o 
  10  -3   1        2.70        3.60      2.25 o 
 -11  -2   1        9.68       19.83      4.35 o 
 -10  -2   1        0.00        1.31      1.96 o 
  -9  -2   1       39.13       41.21      3.80 o 
  -8  -2   1      244.67      216.82     14.07 o 
  -7  -2   1       28.89       32.56      2.40 o 
  -6  -2   1      155.50      137.56      6.62 o 
  -5  -2   1     1042.34     1129.29     46.47 o 
  -4  -2   1     1150.03     1314.33     53.54 o 
  -3  -2   1       65.67       43.93      2.49 o 
  -2  -2   1      125.28      111.87      6.49 o 
  -1  -2   1       35.64       19.24      1.46 o 
   0  -2   1     3779.99     3606.32    147.06 o 
   1  -2   1     3380.40     3709.22    149.96 o 
   2  -2   1     2713.07     3014.57    122.88 o 
   3  -2   1      118.61      123.51      6.22 o 
   4  -2   1        4.43        0.15      0.88 o 
   5  -2   1       46.83       34.73      2.74 o 
   6  -2   1        3.36        4.68      1.43 o 
   7  -2   1      154.44      139.68      7.81 o 
   8  -2   1        0.02        0.80      1.36 o 
   9  -2   1        4.75        3.40      2.15 o 
  10  -2   1       12.12       14.87      3.27 o 
  11  -2   1       12.55       12.36      2.28 o 
 -11  -1   1        0.11        0.93      1.78 o 
 -10  -1   1        1.81       -1.46      1.46 o 
  -9  -1   1      136.05      153.62      8.78 o 
  -8  -1   1      158.25      142.36      8.09 o 
  -7  -1   1       34.63       33.56      3.10 o 
  -6  -1   1       16.59       20.24      1.85 o 
  -5  -1   1       37.87       42.62      2.55 o 
  -4  -1   1        0.32       -0.58      0.58 o 
  -3  -1   1      515.88      573.10     23.74 o 
  -2  -1   1    13331.72    13480.18    541.55 o 
  -1  -1   1     1405.53     1617.42     65.74 o 
   0  -1   1     1871.92     1732.92    159.33 o 
   1  -1   1     5129.79     4601.35    221.14 o 
   2  -1   1     6045.72     6364.68    288.75 o 
   3  -1   1      320.16      282.54     23.71 o 
   4  -1   1      234.92      277.69     13.40 o 
   5  -1   1       57.04       47.73      5.56 o 
   6  -1   1      146.61      137.42      7.43 o 
   7  -1   1      145.47      133.92      7.51 o 
   8  -1   1       13.30       13.89      2.39 o 
   9  -1   1        2.07        4.26      1.59 o 
  10  -1   1        5.32        7.57      1.94 o 
  11  -1   1        0.51       -0.99      1.28 o 
 -11   0   1        9.74        5.51      2.50 o 
 -10   0   1       47.73       50.44      4.36 o 
  -9   0   1        0.33       -0.37      1.45 o 
  -8   0   1      162.87      133.66     10.65 o 
  -7   0   1      165.56      135.91     11.06 o 
  -6   0   1        1.36        2.60      0.52 o 
  -5   0   1        6.51       13.95      1.28 o 
  -4   0   1      127.16      110.28      5.11 o 
  -3   0   1       88.09       79.60      3.79 o 
  -2   0   1      171.28      159.37      6.88 o 
  -1   0   1      107.75      129.96      6.52 o 
   1   0   1      788.36      857.04     35.04 o 
   2   0   1      637.71      649.61     26.81 o 
   3   0   1      198.42      201.88      9.79 o 
   4   0   1      130.16       85.57      4.13 o 
   5   0   1       48.71       41.55      2.93 o 
   6   0   1      307.51      294.87     14.50 o 
   7   0   1      175.41      167.86      9.00 o 
   8   0   1        1.79        2.97      1.57 o 
   9   0   1        9.02        6.54      2.63 o 
  10   0   1        7.76       11.89      2.30 o 
  11   0   1       29.83       26.74      5.35 o 
 -10   1   1        1.58        4.27      1.70 o 
  -9   1   1       47.94       51.61      4.38 o 
  -8   1   1       44.69       55.92      4.38 o 
  -7   1   1       23.96       25.93      2.82 o 
  -6   1   1      209.91      202.65     10.45 o 
  -5   1   1        3.73        8.14      1.53 o 
  -4   1   1      364.66      372.11     18.55 o 
  -3   1   1      854.05      846.54     38.25 o 
  -2   1   1       24.15       18.72      2.35 o 
  -1   1   1     2219.52     2351.91     95.65 o 
   0   1   1    10470.04     8800.34   1234.40 o 
   1   1   1     4787.79     4354.27    198.18 o 
   2   1   1      952.84      895.60     36.68 o 
   3   1   1      182.98      197.38      8.47 o 
   4   1   1      402.49      455.44     19.01 o 
   5   1   1      352.94      438.33     21.77 o 
   6   1   1      292.13      297.87     13.08 o 
   7   1   1       12.15       14.66      2.68 o 
   8   1   1      190.05      186.34      9.99 o 
   9   1   1       15.84       17.97      2.66 o 
  10   1   1       15.77       13.71      2.90 o 
  11   1   1        0.00        0.70      1.77 o 
 -10   2   1       27.27       36.92      3.79 o 
  -9   2   1       12.10       18.13      3.50 o 
  -8   2   1       10.17        5.32      1.96 o 
  -7   2   1       58.68       40.18      3.48 o 
  -6   2   1       51.98       70.58      4.80 o 
  -5   2   1      382.29      358.28     17.24 o 
  -4   2   1      179.14      191.82      9.51 o 
  -3   2   1       19.39       28.86      2.86 o 
  -1   2   1      552.11      529.62     25.72 o 
   0   2   1        0.64       -0.14      0.14 o 
   1   2   1      336.00      402.95     22.01 o 
   2   2   1     2484.86     2597.62    143.15 o 
   3   2   1       66.94       61.36      3.01 o 
   4   2   1       23.71       32.96      2.05 o 
   5   2   1       20.05       31.28      2.10 o 
   6   2   1      198.67      187.80      8.57 o 
   7   2   1       11.27       10.96      1.38 o 
   8   2   1       23.94       22.81      2.67 o 
   9   2   1       26.55       35.71      4.64 o 
  10   2   1       19.36       18.75      3.63 o 
  11   2   1       64.89       87.30     10.91 o 
 -10   3   1        3.83       10.98      5.72 o 
  -9   3   1        8.70        9.90      2.15 o 
  -8   3   1       99.73       80.04      6.25 o 
  -7   3   1      118.14      120.52      6.96 o 
  -6   3   1       77.92       68.12      4.45 o 
  -5   3   1       40.50       36.54      5.59 o 
  -4   3   1      380.93      425.44     22.03 o 
  -3   3   1      511.31      556.63     25.83 o 
  -2   3   1      397.70      394.92     19.18 o 
  -1   3   1     2072.30     1892.05    107.51 o 
   0   3   1       57.35       36.67      1.74 o 
   1   3   1      636.35      626.14     28.27 o 
   2   3   1      596.16      668.36     31.47 o 
   3   3   1       92.66       99.09      6.78 o 
   4   3   1       27.60       22.36      1.59 o 
   5   3   1        0.57        1.00      0.59 o 
   6   3   1       41.63       38.14      2.52 o 
   7   3   1        1.30        0.30      0.95 o 
   8   3   1        0.02       -0.50      1.71 o 
   9   3   1      105.79      116.37      8.72 o 
  10   3   1       14.88       13.83      2.97 o 
  11   3   1       26.68       38.00      4.79 o 
 -10   4   1        9.80       10.94      2.57 o 
  -9   4   1        3.54        2.24      1.71 o 
  -8   4   1        0.27        3.93      3.35 o 
  -7   4   1       51.71       39.23      3.43 o 
  -6   4   1        2.08        1.80      1.33 o 
  -5   4   1        1.37        0.35      0.97 o 
  -4   4   1       42.26       50.36      3.49 o 
  -3   4   1      158.33      147.83     11.10 o 
  -2   4   1       79.67       95.13      4.34 o 
  -1   4   1      191.44      177.41      8.61 o 
   0   4   1     2062.75     1951.71     79.59 o 
   1   4   1     1354.05     1416.80     82.99 o 
   2   4   1      138.85      139.47      7.83 o 
   3   4   1       41.71       28.01      2.85 o 
   4   4   1       87.65       87.10      8.34 o 
   5   4   1       97.65      111.78      5.23 o 
   6   4   1      191.02      188.99      8.59 o 
   7   4   1       33.56       32.77      2.42 o 
   8   4   1      186.84      170.22     12.09 o 
   9   4   1        6.13        4.15      2.25 o 
  10   4   1        1.08        0.71      2.14 o 
  11   4   1        2.66        4.86      2.11 o 
 -10   5   1       10.82       14.14      2.50 o 
  -9   5   1       17.43       22.48      2.84 o 
  -8   5   1       21.11       18.45      2.68 o 
  -7   5   1       46.78       48.11      3.80 o 
  -6   5   1        5.54        5.46      1.63 o 
  -5   5   1        0.09        0.46      0.95 o 
  -4   5   1       21.76       26.04      1.82 o 
  -3   5   1      293.08      279.89     14.01 o 
  -2   5   1       25.90       30.23      2.22 o 
  -1   5   1      934.61     1015.92     46.47 o 
   0   5   1      478.39      466.69     19.31 o 
   1   5   1     1629.69     1833.34     74.97 o 
   2   5   1      119.41      142.88      7.20 o 
   3   5   1      643.61      602.56     28.80 o 
   4   5   1      115.44      110.72      6.11 o 
   5   5   1      238.60      213.85     11.08 o 
   6   5   1        6.10        5.39      1.60 o 
   7   5   1      102.33       85.76      5.50 o 
   8   5   1       21.69       25.73      2.97 o 
   9   5   1      232.82      231.18     15.07 o 
  10   5   1       12.26       15.40      3.31 o 
  11   5   1       17.98       20.78      7.99 o 
  -9   6   1       17.41       29.06      3.34 o 
  -8   6   1       29.26       25.59      2.91 o 
  -7   6   1        0.57        0.75      1.28 o 
  -6   6   1      102.33       86.66      5.36 o 
  -5   6   1        1.99        2.92      1.17 o 
  -4   6   1      151.02      146.76      6.69 o 
  -3   6   1      293.56      291.78     12.52 o 
  -2   6   1      316.02      321.94     16.22 o 
  -1   6   1       13.70       18.70      1.30 o 
   0   6   1      683.67      768.63     31.61 o 
   1   6   1      143.81      166.80      7.96 o 
   2   6   1      199.22      194.37      8.37 o 
   3   6   1       40.85       26.76      2.34 o 
   4   6   1       86.15       66.17      4.04 o 
   5   6   1       34.62       35.63      2.97 o 
   6   6   1      156.22      155.64      8.63 o 
   7   6   1       82.64       70.05      4.87 o 
   8   6   1       99.20       90.69      6.00 o 
   9   6   1       53.67       58.43      8.63 o 
  10   6   1       30.65       46.30      6.06 o 
  11   6   1       15.43       21.54      3.41 o 
  -9   7   1       27.95       37.11      3.64 o 
  -8   7   1       76.76       94.92     12.92 o 
  -7   7   1      165.03      147.52     14.03 o 
  -6   7   1       23.18       17.36      2.17 o 
  -5   7   1       21.46       18.05      2.07 o 
  -4   7   1        6.92        6.85      0.94 o 
  -3   7   1      856.93      938.03     38.91 o 
  -2   7   1      101.66      121.16      6.58 o 
  -1   7   1        1.67        2.66      0.90 o 
   0   7   1      221.14      241.59     10.31 o 
   1   7   1        4.22        6.11      0.78 o 
   2   7   1       10.34       16.57      1.27 o 
   3   7   1       52.03       38.50      2.68 o 
   4   7   1        4.31        2.98      1.34 o 
   5   7   1       88.46       87.35      5.30 o 
   6   7   1      626.23      654.01     39.62 o 
   7   7   1      231.37      204.75     11.14 o 
   8   7   1      112.69      112.13      6.92 o 
   9   7   1       66.45       72.57      5.29 o 
  10   7   1       10.79       11.87      2.84 o 
  11   7   1        2.98        5.70      1.85 o 
  -8   8   1        2.04        2.23      1.69 o 
  -7   8   1       37.88       43.31      3.60 o 
  -6   8   1       20.43       18.09      2.96 o 
  -5   8   1      116.44      110.85      7.59 o 
  -4   8   1       50.05       36.69      3.64 o 
  -3   8   1        0.43        0.69      0.68 o 
  -2   8   1       54.75       46.65      2.61 o 
  -1   8   1       26.13       17.80      1.40 o 
   0   8   1      197.09      190.09      8.22 o 
   1   8   1     1118.08     1365.47     55.97 o 
   2   8   1      101.20      121.50      5.51 o 
   3   8   1       21.02       22.36      1.97 o 
   4   8   1        4.87        9.42      1.52 o 
   5   8   1      101.26       95.87      5.70 o 
   6   8   1      167.11      150.32     10.02 o 
   7   8   1        3.57        2.42      1.57 o 
   8   8   1      500.81      481.82     24.24 o 
   9   8   1       71.33       70.28      5.27 o 
  10   8   1       21.01       22.87      3.90 o 
  11   8   1        0.88       -1.09      1.46 o 
  -8   9   1        2.38       -0.17      2.03 o 
  -7   9   1       15.82       19.50      2.39 o 
  -6   9   1       71.16       72.44      5.82 o 
  -5   9   1       42.59       48.83      3.56 o 
  -4   9   1      397.53      428.75     33.85 o 
  -3   9   1      117.54      121.41      6.20 o 
  -2   9   1        7.27        9.02      1.07 o 
  -1   9   1       54.39       52.49      3.06 o 
   0   9   1       34.11       39.54      2.29 o 
   1   9   1       11.08       11.43      1.15 o 
   2   9   1       21.44       27.41      1.80 o 
   3   9   1        5.40        6.44      1.26 o 
   4   9   1       55.05       58.34      3.87 o 
   5   9   1       82.99       78.53      9.36 o 
   6   9   1      143.48      125.51      7.60 o 
   7   9   1      147.58      128.61     10.43 o 
   8   9   1       26.98       28.57      4.04 o 
   9   9   1       27.84       29.08      3.44 o 
  10   9   1       31.50       34.53      4.84 o 
  -7  10   1        8.59       10.76      4.42 o 
  -6  10   1        3.12        1.61      2.01 o 
  -5  10   1        0.00        3.02      1.92 o 
  -4  10   1        4.72        9.43      1.48 o 
  -3  10   1      250.87      250.42     11.18 o 
  -2  10   1       63.84       52.72      2.99 o 
  -1  10   1       62.39       54.50      3.23 o 
   0  10   1       15.10       13.40      3.56 o 
   1  10   1      148.51      170.20      8.63 o 
   2  10   1       41.90       41.23      2.88 o 
   3  10   1      187.19      146.84     12.49 o 
   4  10   1      110.00       92.40      5.48 o 
   5  10   1       99.79       84.10      7.48 o 
   6  10   1        0.14       -0.26      1.45 o 
   7  10   1       20.55       21.16      2.76 o 
   8  10   1       35.68       38.64      3.87 o 
   9  10   1       13.36       16.00      2.68 o 
  10  10   1        0.00        0.40      1.74 o 
  -7  11   1        3.30        4.40      2.64 o 
  -6  11   1        1.02        0.44      1.75 o 
  -5  11   1       34.16       34.93      4.58 o 
  -4  11   1       61.76       60.91      4.20 o 
  -3  11   1       72.24       78.43      5.83 o 
  -2  11   1        9.96       12.29      1.61 o 
  -1  11   1       12.59       11.02      1.30 o 
   0  11   1      120.48      124.08      7.13 o 
   1  11   1       16.67       12.01      1.36 o 
   2  11   1        0.25        0.40      0.96 o 
   3  11   1       27.94       26.32      2.32 o 
   4  11   1      201.47      164.74     13.78 o 
   5  11   1      434.35      440.90     40.55 o 
   6  11   1       68.24       57.78      4.36 o 
   7  11   1       30.86       30.28      3.28 o 
   8  11   1       38.37       35.14      4.29 o 
   9  11   1        0.08       -0.09      1.62 o 
  10  11   1        5.51        8.35      1.86 o 
  -6  12   1        6.66        5.50      3.71 o 
  -5  12   1        0.01        0.98      2.92 o 
  -4  12   1       12.21       13.93      4.85 o 
  -3  12   1      105.64      111.48      6.26 o 
  -2  12   1      490.54      473.23     27.46 o 
  -1  12   1      172.81      163.05      8.21 o 
   0  12   1        3.90        7.70      1.27 o 
   1  12   1       80.84       79.60      4.22 o 
   2  12   1       21.29       23.58      2.24 o 
   3  12   1        7.52        5.56      1.41 o 
   4  12   1        0.54       -0.94      1.09 o 
   5  12   1       46.37       47.18      3.81 o 
   6  12   1       48.45       50.52      4.06 o 
   7  12   1       34.30       40.85      3.83 o 
   8  12   1        0.19       -1.33      2.13 o 
   9  12   1       38.82       36.82      3.98 o 
  -5  13   1        4.29        0.03      2.11 o 
  -4  13   1        2.15        2.16      3.49 o 
  -3  13   1      226.20      217.16     14.42 o 
  -2  13   1      253.86      250.06     13.47 o 
  -1  13   1       25.81       30.23      3.39 o 
   0  13   1       10.16       11.39      1.60 o 
   1  13   1       11.19        9.31      1.63 o 
   2  13   1       43.47       47.12      3.50 o 
   3  13   1       14.29       17.13      2.04 o 
   4  13   1      318.28      315.17     16.06 o 
   5  13   1       18.19       20.38      2.50 o 
   6  13   1       11.24       12.06      2.17 o 
   7  13   1        2.45        2.99      1.61 o 
   8  13   1       68.24       84.20      6.71 o 
   9  13   1        2.74        3.24      1.91 o 
  -4  14   1       66.75       76.60      7.40 o 
  -3  14   1       17.00       21.91      3.67 o 
  -2  14   1      330.62      305.64     21.30 o 
  -1  14   1        8.61        8.08      2.25 o 
   0  14   1       31.25       31.26      2.68 o 
   1  14   1       64.75       59.83      4.11 o 
   2  14   1        0.07       -0.77      1.00 o 
   3  14   1      115.05      119.80      7.59 o 
   4  14   1        2.04        0.52      1.36 o 
   5  14   1        1.54        2.55      1.40 o 
   6  14   1        0.62        0.13      1.41 o 
   7  14   1        1.95        3.15      1.52 o 
   8  14   1       67.08       76.04      5.68 o 
  -3  15   1      186.62      209.38     14.34 o 
  -2  15   1        6.83        9.13      4.42 o 
  -1  15   1       52.89       56.57      5.25 o 
   0  15   1        3.33        2.18      1.46 o 
   1  15   1        4.53        6.85      1.78 o 
   2  15   1       17.52       25.24      2.65 o 
   3  15   1        0.01       -0.23      1.07 o 
   4  15   1        0.99        2.20      1.36 o 
   5  15   1       16.31       17.40      2.44 o 
   6  15   1       30.70       32.15      3.24 o 
   7  15   1       33.36       39.91      3.89 o 
  -2  16   1       51.62       57.65      6.27 o 
  -1  16   1       12.21       19.40      6.13 o 
   0  16   1       10.77       17.40      3.42 o 
   1  16   1        2.66        0.00      2.00 o 
   2  16   1        8.48       10.22      1.95 o 
   3  16   1       34.69       41.03      5.40 o 
   4  16   1       12.67       12.26      2.32 o 
   5  16   1        8.63       13.59      3.41 o 
   6  16   1       28.48       33.54      3.54 o 
   0  17   1       12.00       14.20      6.70 o 
   1  17   1        2.56        3.14      2.14 o 
   2  17   1        9.90       19.11      3.71 o 
   3  17   1       16.14       23.38      7.27 o 
   4  17   1        3.66        3.54      3.07 o 
  -2 -17   2       10.83        9.13      3.57 o 
  -5 -16   2        0.17        1.31      1.86 o 
  -4 -16   2        0.36        1.71      3.00 o 
  -3 -16   2        0.27        0.43      2.14 o 
  -2 -16   2        0.09        2.14      2.42 o 
  -1 -16   2        5.17        8.99      3.28 o 
   0 -16   2        8.40       15.12      3.99 o 
   1 -16   2        0.06       -0.43      2.00 o 
  -6 -15   2        2.13        3.37      2.57 o 
  -5 -15   2        3.90        3.83      2.47 o 
  -4 -15   2        1.26       -1.36      1.36 o 
  -3 -15   2        5.72        8.71      2.29 o 
  -2 -15   2        1.00        0.26      1.46 o 
  -1 -15   2        1.79        2.43      1.95 o 
   0 -15   2        0.68        0.09      1.74 o 
   2 -15   2        6.93        6.71      1.47 o 
   3 -15   2       57.28       56.26      4.88 o 
  -7 -14   2        7.88        9.41      3.08 o 
  -6 -14   2        0.12       -1.46      1.46 o 
  -5 -14   2        1.59        3.26      2.32 o 
  -4 -14   2       11.66       12.64      2.21 o 
  -3 -14   2        3.48        2.88      1.64 o 
  -2 -14   2        0.94       -0.70      1.42 o 
  -1 -14   2       16.42       17.47      2.03 o 
   0 -14   2        4.11        5.75      1.87 o 
   1 -14   2        1.68        4.20      2.85 o 
   2 -14   2       25.44       28.76      6.35 o 
   3 -14   2       10.25       11.13      2.42 o 
   4 -14   2        1.87        1.43      1.14 o 
   5 -14   2        0.18        1.00      1.28 o 
  -8 -13   2       13.59       18.35      3.04 o 
  -7 -13   2        0.14        1.82      1.46 o 
  -6 -13   2        8.04        7.14      2.55 o 
  -5 -13   2        4.93        7.65      1.76 o 
  -4 -13   2       47.54       49.04      4.14 o 
  -3 -13   2       41.48       39.86      3.85 o 
  -2 -13   2       33.85       42.78      3.53 o 
  -1 -13   2       41.85       43.06      3.24 o 
   0 -13   2       12.75       14.27      1.96 o 
   1 -13   2        4.06        4.52      0.99 o 
   2 -13   2       23.34       24.11      3.14 o 
   3 -13   2       41.72       38.95      3.32 o 
   4 -13   2        3.85        4.22      1.71 o 
   5 -13   2        0.77        0.33      1.40 o 
   6 -13   2        5.44        1.27      3.21 o 
  -8 -12   2        7.65        9.11      2.16 o 
  -7 -12   2        0.36        2.25      1.41 o 
  -6 -12   2        0.11       -0.16      1.20 o 
  -5 -12   2        6.35        5.90      1.57 o 
  -4 -12   2       12.44       14.29      3.20 o 
  -3 -12   2        0.39        0.54      1.01 o 
  -2 -12   2       57.66       59.35      3.88 o 
  -1 -12   2       19.72       26.13      2.27 o 
   0 -12   2       87.72       86.31      5.31 o 
   1 -12   2       45.13       47.84      2.89 o 
   2 -12   2       10.69       13.11      2.00 o 
   3 -12   2       57.07       70.72      4.03 o 
   4 -12   2        0.89        2.38      1.15 o 
   5 -12   2        1.22        1.29      1.21 o 
   6 -12   2        9.52       13.92      2.03 o 
  -9 -11   2       65.06       79.69      5.90 o 
  -8 -11   2        1.75        0.80      1.34 o 
  -7 -11   2       84.53       78.67      5.52 o 
  -6 -11   2      112.47      110.57      6.75 o 
  -5 -11   2       43.66       45.43      4.55 o 
  -4 -11   2       34.03       36.90      3.05 o 
  -3 -11   2        0.70        1.66      1.07 o 
  -2 -11   2        3.81        4.33      1.14 o 
  -1 -11   2       62.58       59.63      3.75 o 
   0 -11   2        6.59        4.60      1.25 o 
   1 -11   2      330.80      297.26     14.62 o 
   2 -11   2      652.69      617.98     37.79 o 
   3 -11   2       80.83       80.89      4.84 o 
   4 -11   2       39.85       33.42      3.35 o 
   5 -11   2       26.65       31.46      2.76 o 
   6 -11   2       30.29       37.50      3.25 o 
   7 -11   2        7.62        7.01      1.52 o 
  -9 -10   2        0.32        0.16      1.18 o 
  -8 -10   2        0.11       -0.49      1.20 o 
  -7 -10   2        5.72        7.47      1.69 o 
  -6 -10   2        0.01        1.10      1.23 o 
  -5 -10   2      148.62      126.05      7.29 o 
  -4 -10   2      712.59      704.71     33.95 o 
  -3 -10   2       61.71       61.72      4.03 o 
  -2 -10   2      114.79      101.45      4.85 o 
  -1 -10   2       44.02       44.47      2.61 o 
   0 -10   2        2.67        2.93      0.78 o 
   1 -10   2       28.39       35.37      2.40 o 
   2 -10   2        6.66        5.57      1.28 o 
   3 -10   2       59.16       62.12      3.48 o 
   4 -10   2       20.59       21.34      2.13 o 
   5 -10   2       79.33       80.52      9.56 o 
   6 -10   2        3.88        4.34      1.64 o 
   7 -10   2       14.80       17.52      2.28 o 
   8 -10   2        6.89        8.39      2.68 o 
 -10  -9   2       33.53       42.13      4.96 o 
  -9  -9   2       47.04       62.36      5.10 o 
  -8  -9   2        0.19       -0.55      1.55 o 
  -7  -9   2        7.59        7.46      1.92 o 
  -6  -9   2        1.60        2.56      1.27 o 
  -5  -9   2      661.32      629.90     30.57 o 
  -4  -9   2        0.70       -1.06      1.06 o 
  -3  -9   2        1.55        3.81      1.10 o 
  -2  -9   2       71.46       63.92      5.33 o 
  -1  -9   2      202.43      207.15      9.04 o 
   0  -9   2       76.98       75.70      3.69 o 
   1  -9   2        6.21        6.74      0.96 o 
   2  -9   2      106.77       89.31      8.67 o 
   3  -9   2      147.78      139.54     12.40 o 
   4  -9   2        2.06        1.17      1.44 o 
   5  -9   2        0.04        0.61      1.99 o 
   6  -9   2        7.06        7.52      1.65 o 
   7  -9   2       13.95       18.70      4.13 o 
   8  -9   2       21.70       24.80      3.83 o 
 -10  -8   2       13.37       16.74      3.49 o 
  -9  -8   2        0.00        0.20      4.35 o 
  -8  -8   2       14.58       17.48      2.66 o 
  -7  -8   2       26.07       22.04      2.81 o 
  -6  -8   2       56.92       53.34      4.18 o 
  -5  -8   2       81.14       71.60      4.72 o 
  -4  -8   2      505.85      471.80     25.13 o 
  -3  -8   2        0.02       -0.12      0.83 o 
  -2  -8   2      185.80      179.71      7.88 o 
  -1  -8   2     1156.28     1346.99     64.46 o 
   0  -8   2      738.63      799.59     32.82 o 
   1  -8   2      142.55      139.09      7.00 o 
   2  -8   2       54.59       52.20      3.42 o 
   3  -8   2      132.24      133.89      7.00 o 
   4  -8   2       55.43       46.09      3.21 o 
   5  -8   2        0.04        0.42      1.03 o 
   6  -8   2        3.97        4.56      2.12 o 
   7  -8   2        5.45        6.58      1.56 o 
   8  -8   2       31.11       40.43      3.75 o 
   9  -8   2       11.94       12.35      2.15 o 
 -10  -7   2        8.37       19.77      3.37 o 
  -9  -7   2       12.21        9.19      4.85 o 
  -8  -7   2        3.67        6.40      1.66 o 
  -7  -7   2        5.06        4.85      1.65 o 
  -6  -7   2       23.01       19.93      2.51 o 
  -5  -7   2      111.30      109.55     11.33 o 
  -4  -7   2        2.30        1.77      1.05 o 
  -3  -7   2        0.57        2.97      0.76 o 
  -2  -7   2      578.75      640.41     26.48 o 
  -1  -7   2        4.66        5.44      1.39 o 
   0  -7   2     1245.14     1386.69     56.70 o 
   1  -7   2       41.17       49.63      2.82 o 
   2  -7   2        0.38        0.24      0.62 o 
   3  -7   2      696.43      736.94     30.61 o 
   4  -7   2      271.10      272.91     13.36 o 
   5  -7   2      572.13      520.50     24.77 o 
   6  -7   2       29.06       23.79      2.47 o 
   7  -7   2      219.78      202.94     18.20 o 
   8  -7   2        0.08        0.65      1.12 o 
   9  -7   2       17.46       23.18      2.92 o 
 -10  -6   2        0.49        2.58      1.78 o 
  -9  -6   2        0.32        0.92      2.64 o 
  -8  -6   2        0.67        1.21      1.26 o 
  -7  -6   2        1.89        4.40      1.30 o 
  -6  -6   2        5.56        7.11      1.60 o 
  -5  -6   2      232.16      217.20     13.29 o 
  -4  -6   2       82.22       91.22      4.51 o 
  -3  -6   2      141.98      124.85      5.69 o 
  -2  -6   2        4.06        5.19      0.75 o 
  -1  -6   2      346.21      368.49     18.07 o 
   0  -6   2      181.59      203.37      8.62 o 
   1  -6   2      356.35      470.16     25.25 o 
   2  -6   2      511.20      456.58     22.72 o 
   3  -6   2       26.13       33.05      2.04 o 
   4  -6   2       76.33       77.97      5.46 o 
   5  -6   2       62.70       57.42      3.91 o 
   6  -6   2       51.69       43.45      3.47 o 
   7  -6   2      171.17      150.14      8.32 o 
   8  -6   2       18.48       14.00      3.47 o 
   9  -6   2        2.43        4.90      1.71 o 
  10  -6   2       20.78       31.26      3.64 o 
 -10  -5   2        5.91        7.10      2.35 o 
  -9  -5   2        3.01        1.96      1.96 o 
  -8  -5   2       14.33       22.44      3.24 o 
  -7  -5   2        7.29        6.52      1.75 o 
  -6  -5   2       32.43       36.90      2.58 o 
  -5  -5   2      266.48      291.52     13.39 o 
  -4  -5   2       41.17       32.59      2.24 o 
  -3  -5   2        1.44        1.13      0.67 o 
  -2  -5   2     1025.21     1076.13     44.08 o 
  -1  -5   2      609.73      658.88     29.92 o 
   0  -5   2      314.80      364.65     15.08 o 
   1  -5   2      586.59      671.19     31.70 o 
   2  -5   2       11.95       19.87      1.40 o 
   3  -5   2      128.72      144.04      6.52 o 
   4  -5   2      127.18      140.44      7.28 o 
   5  -5   2       17.89       15.84      2.65 o 
   6  -5   2       31.86       29.92      3.36 o 
   7  -5   2       41.23       26.69      2.89 o 
   8  -5   2       57.12       53.95      4.28 o 
   9  -5   2        0.44        7.80      5.87 o 
  10  -5   2        0.84        1.63      1.30 o 
 -10  -4   2       18.04       23.50      3.67 o 
  -9  -4   2       52.60       51.77      5.56 o 
  -8  -4   2       14.69       22.07      8.84 o 
  -7  -4   2        0.30       -0.77      0.77 o 
  -6  -4   2        5.84        3.63      1.01 o 
  -5  -4   2       61.39       66.37      3.62 o 
  -4  -4   2      685.42      653.36     27.19 o 
  -3  -4   2      118.44      125.67      5.72 o 
  -2  -4   2        0.17        1.16      0.51 o 
  -1  -4   2       97.88       91.34      4.52 o 
   0  -4   2     1258.10     1495.87     68.09 o 
   1  -4   2     5685.00     6112.75    286.51 o 
   2  -4   2      428.98      409.37     17.10 o 
   3  -4   2      192.82      138.22      7.36 o 
   4  -4   2        9.69        7.31      1.24 o 
   5  -4   2        6.40        4.22      1.26 o 
   6  -4   2        8.77        7.96      1.68 o 
   7  -4   2      139.87      115.49      6.68 o 
   8  -4   2        0.09        2.24      1.29 o 
   9  -4   2        8.39        9.79      2.97 o 
  10  -4   2        0.09        0.96      2.63 o 
 -10  -3   2        0.02        0.53      1.74 o 
  -9  -3   2       27.03       26.88      4.06 o 
  -8  -3   2        9.16       15.24      3.13 o 
  -7  -3   2      105.03      110.63      5.72 o 
  -6  -3   2       17.38       24.17      2.12 o 
  -5  -3   2        0.37        0.89      0.71 o 
  -4  -3   2      143.53      154.83      7.01 o 
  -3  -3   2      358.16      338.76     19.19 o 
  -2  -3   2        8.90        4.72      0.70 o 
  -1  -3   2     2382.41     2672.43    134.79 o 
   0  -3   2      366.62      381.24     15.74 o 
   1  -3   2     1551.04     1867.37     90.42 o 
   2  -3   2     1175.56     1225.95     49.77 o 
   3  -3   2      115.44      129.20      6.53 o 
   4  -3   2      585.08      639.44     29.77 o 
   5  -3   2       23.12       18.84      2.02 o 
   6  -3   2       50.54       58.10      4.05 o 
   7  -3   2      103.97      108.09      8.63 o 
   8  -3   2        0.12       -1.03      1.03 o 
   9  -3   2        0.06        0.41      1.23 o 
  10  -3   2        9.75       14.81      2.48 o 
  11  -3   2        1.51        3.54      1.62 o 
 -10  -2   2        0.25       -0.25      2.85 o 
  -9  -2   2        4.54        5.08      2.46 o 
  -8  -2   2        0.01       -0.44      1.22 o 
  -7  -2   2       61.10       69.95      4.09 o 
  -6  -2   2       96.77       84.12      4.43 o 
  -5  -2   2      107.88      118.83      6.20 o 
  -4  -2   2     2332.73     2446.92     98.51 o 
  -3  -2   2      111.90      136.72      6.17 o 
  -2  -2   2       28.00       16.15      1.18 o 
  -1  -2   2     4289.58     4473.86    181.55 o 
   0  -2   2    13873.23     8075.92    613.92 o 
   1  -2   2     6454.92     7051.89    285.64 o 
   2  -2   2     4411.89     4788.35    194.64 o 
   3  -2   2       51.18       51.90      3.93 o 
   4  -2   2       74.59       66.46      3.88 o 
   5  -2   2      137.53      138.74      7.34 o 
   6  -2   2        0.97       -0.08      1.06 o 
   7  -2   2      133.67      124.16      7.09 o 
   8  -2   2       33.62       35.45      3.40 o 
   9  -2   2       11.38        9.93      2.09 o 
  10  -2   2       22.54       23.00      3.03 o 
  11  -2   2        8.24       10.62      2.13 o 
 -10  -1   2       22.62       29.54      4.18 o 
  -9  -1   2        0.90        0.49      1.32 o 
  -8  -1   2      137.39      137.06      7.90 o 
  -7  -1   2       15.60       18.56      2.45 o 
  -6  -1   2       38.75       25.65      3.48 o 
  -5  -1   2      578.50      589.42     24.75 o 
  -4  -1   2      209.48      275.21     11.90 o 
  -3  -1   2     3278.18     3622.37    148.00 o 
  -2  -1   2        5.20        7.00      0.93 o 
  -1  -1   2     1316.60     1461.48     59.59 o 
   0  -1   2     1222.54     1294.72     58.81 o 
   1  -1   2     4914.11     5214.44    211.73 o 
   2  -1   2      243.88      241.45     11.52 o 
   3  -1   2     1038.76     1134.00     56.85 o 
   4  -1   2     1317.64     1308.68     60.16 o 
   5  -1   2        0.65       -0.07      1.11 o 
   6  -1   2       25.64       29.95      4.17 o 
   7  -1   2        9.40       11.05      1.93 o 
   8  -1   2        0.70        1.08      1.38 o 
   9  -1   2       33.76       40.19      3.75 o 
  10  -1   2        0.06       -0.01      1.37 o 
  11  -1   2        6.16        8.80      1.99 o 
 -10   0   2        8.07        7.99      1.99 o 
  -9   0   2        3.84        3.55      1.48 o 
  -8   0   2       66.82       62.86      4.82 o 
  -7   0   2       23.44       17.27      2.33 o 
  -6   0   2       66.91       54.23      4.80 o 
  -5   0   2       40.94       44.87      2.71 o 
  -4   0   2      125.94      141.63     11.51 o 
  -3   0   2     1077.59     1107.67     45.33 o 
  -2   0   2     1535.00     1518.39     88.16 o 
  -1   0   2       45.65       35.02      1.73 o 
   0   0   2      343.76      376.51     17.36 o 
   1   0   2      217.97      184.24      9.24 o 
   2   0   2      502.70      518.94     21.30 o 
   3   0   2     3058.57     3410.08    139.28 o 
   4   0   2     1130.25     1197.74     54.89 o 
   5   0   2      144.28      125.19      6.67 o 
   6   0   2      106.88      109.97      6.12 o 
   7   0   2       76.05       83.95      5.24 o 
   8   0   2       92.92       83.26      5.38 o 
   9   0   2        9.25       11.79      2.20 o 
  10   0   2        7.59       10.72      4.70 o 
  11   0   2       15.06       17.90      3.33 o 
 -10   1   2        4.73        3.80      1.55 o 
  -9   1   2        2.61        1.86      1.40 o 
  -8   1   2      249.84      216.25     14.31 o 
  -7   1   2       22.17       18.53      2.51 o 
  -6   1   2       30.52       26.62      2.70 o 
  -5   1   2      108.53       93.44      4.70 o 
  -4   1   2     1431.45     1385.51     56.56 o 
  -3   1   2     1511.34     1686.01     81.71 o 
  -2   1   2      254.98      271.53     13.26 o 
  -1   1   2     3121.11     3426.97    162.13 o 
   0   1   2        1.02        0.59      0.25 o 
   1   1   2      716.45      763.74     31.19 o 
   2   1   2     3976.14     4234.54    172.01 o 
   3   1   2       90.99      101.84      5.40 o 
   4   1   2       95.95      105.16      4.93 o 
   5   1   2       68.50       78.06      4.55 o 
   6   1   2      195.31      177.54      9.19 o 
   7   1   2      279.78      277.56     14.33 o 
   8   1   2       23.93       27.76      3.01 o 
   9   1   2       14.01       18.41      2.56 o 
  10   1   2       34.95       40.90      4.06 o 
  11   1   2       34.22       42.18      8.63 o 
 -10   2   2        2.04        4.49      1.54 o 
  -9   2   2        8.12        8.06      2.34 o 
  -8   2   2       19.97       22.11      2.71 o 
  -7   2   2        3.12        4.63      2.01 o 
  -6   2   2        0.59       -1.06      1.06 o 
  -5   2   2      455.24      432.61     18.28 o 
  -4   2   2      362.94      373.60     15.63 o 
  -3   2   2      115.28      123.85      7.42 o 
  -2   2   2     2330.17     2303.71    161.72 o 
  -1   2   2     2848.38     2886.54    139.65 o 
   0   2   2     4235.36     4028.71    203.30 o 
   1   2   2      610.35      636.23     27.51 o 
   2   2   2    11250.84    11923.15    642.39 o 
   3   2   2      412.04      440.94     20.56 o 
   4   2   2      122.24      119.26      7.51 o 
   5   2   2      433.76      402.25     19.19 o 
   6   2   2      128.35      132.27      7.13 o 
   7   2   2       35.67       26.86      2.69 o 
   8   2   2      315.63      310.15     15.66 o 
   9   2   2       13.15       13.68      2.92 o 
  10   2   2       11.40       13.60      3.17 o 
  11   2   2        2.36        1.64      1.74 o 
 -10   3   2        8.27       15.85      3.10 o 
  -9   3   2        0.05       -0.28      1.65 o 
  -8   3   2        7.76        6.55      2.25 o 
  -7   3   2      193.04      157.84     12.19 o 
  -6   3   2       16.87       18.00      2.32 o 
  -5   3   2       23.62       28.32      2.00 o 
  -4   3   2       55.81       52.33      2.87 o 
  -3   3   2        0.78       -0.06      0.50 o 
  -2   3   2      422.03      417.45     26.36 o 
  -1   3   2       61.00       60.62      3.13 o 
   0   3   2      144.10      155.00      6.66 o 
   1   3   2      600.76      673.11     27.59 o 
   2   3   2       11.46       12.94      1.24 o 
   3   3   2      102.35      110.38      4.96 o 
   4   3   2       90.23       85.86      4.12 o 
   5   3   2        0.32       -0.60      0.83 o 
   6   3   2      264.67      232.57     10.34 o 
   7   3   2        0.35       -0.82      0.92 o 
   8   3   2      183.31      185.16     12.25 o 
   9   3   2       15.29       17.56      3.38 o 
  10   3   2        0.05        2.45      1.76 o 
  11   3   2        4.70        8.46      2.84 o 
 -10   4   2        6.53       11.63      2.32 o 
  -9   4   2        5.43        6.04      2.95 o 
  -8   4   2       71.90      102.31     12.27 o 
  -7   4   2       23.01       26.63      2.97 o 
  -6   4   2      102.13       94.93      7.04 o 
  -5   4   2      137.72      129.04     13.19 o 
  -4   4   2       39.15       42.53      3.66 o 
  -3   4   2      259.58      248.85     13.57 o 
  -2   4   2       18.01       24.80      2.00 o 
  -1   4   2      457.82      389.80     21.93 o 
   0   4   2      434.44      423.47     17.46 o 
   1   4   2     5702.51     5739.98    778.74 o 
   2   4   2     1277.41     1408.35     60.01 o 
   3   4   2      347.45      323.63     15.78 o 
   4   4   2      311.80      289.23     16.57 o 
   5   4   2       31.66       36.37      3.01 o 
   6   4   2      456.63      462.10     22.77 o 
   7   4   2       37.19       38.83      3.29 o 
   8   4   2      450.30      453.89     26.72 o 
   9   4   2        4.41        4.35      2.42 o 
  10   4   2        2.20        0.72      2.35 o 
  11   4   2        4.00        3.78      2.08 o 
  -9   5   2        7.63        8.95      1.86 o 
  -8   5   2        7.13       11.16      1.94 o 
  -7   5   2      218.01      206.56     21.04 o 
  -6   5   2       50.62       42.21      3.42 o 
  -5   5   2       50.65       43.50      3.22 o 
  -4   5   2        8.83       10.74      1.13 o 
  -3   5   2      122.01      120.38      5.83 o 
  -2   5   2      325.88      407.69     20.22 o 
  -1   5   2      258.11      252.20     10.64 o 
   0   5   2     1495.14     1610.33     65.67 o 
   1   5   2      175.42      165.15      7.80 o 
   2   5   2      853.37      947.74     38.95 o 
   3   5   2      411.24      442.72     21.31 o 
   4   5   2      274.64      339.61     16.69 o 
   5   5   2        9.50       12.73      1.73 o 
   6   5   2       34.62       29.42      2.78 o 
   7   5   2        3.56        3.01      1.42 o 
   8   5   2     1424.45     1498.28     70.75 o 
   9   5   2      108.32      105.52      8.22 o 
  10   5   2       11.14        5.85      2.52 o 
  11   5   2       27.96       27.74      4.23 o 
  -9   6   2       60.67       58.64     15.12 o 
  -8   6   2       38.97       41.72      3.76 o 
  -7   6   2       23.83       22.03      2.61 o 
  -6   6   2       42.81       48.33      3.69 o 
  -5   6   2       58.66       47.83      4.12 o 
  -4   6   2       55.98       48.74      5.44 o 
  -3   6   2       10.00       11.49      1.19 o 
  -2   6   2      432.64      455.27     22.57 o 
  -1   6   2       97.35      102.85      4.65 o 
   0   6   2      155.40      149.69      7.25 o 
   1   6   2       93.39      108.09      4.83 o 
   2   6   2     3425.55     3791.97    153.87 o 
   3   6   2      107.35      145.60      8.78 o 
   4   6   2       37.75       23.18      2.16 o 
   5   6   2      503.44      517.64     25.15 o 
   6   6   2      323.26      302.25     15.40 o 
   7   6   2      161.39      162.49      9.07 o 
   8   6   2      154.21      146.03      8.56 o 
   9   6   2       29.00       31.33      4.71 o 
  10   6   2        5.34        8.50      2.64 o 
  11   6   2        1.08        2.18      1.60 o 
  -9   7   2        5.59        3.85      2.41 o 
  -8   7   2       60.41       71.89     13.62 o 
  -7   7   2        6.83        6.59      2.12 o 
  -6   7   2       23.24       27.44      3.07 o 
  -5   7   2      115.28      112.69      6.37 o 
  -4   7   2       44.46       43.33      2.80 o 
  -3   7   2       46.54       53.59      3.34 o 
  -2   7   2      143.27      142.58      8.49 o 
  -1   7   2      797.58      853.07     35.01 o 
   0   7   2        0.00        0.03      0.87 o 
   1   7   2       89.54       89.65      4.18 o 
   2   7   2      242.52      277.80     11.78 o 
   3   7   2      289.89      306.79     15.10 o 
   4   7   2        9.09       10.14      1.48 o 
   5   7   2      137.37      132.06      7.56 o 
   6   7   2       16.54       20.15      2.48 o 
   7   7   2       27.44       32.99      3.23 o 
   8   7   2        2.35        2.08      1.50 o 
   9   7   2        6.98        9.28      1.93 o 
  10   7   2        0.12        0.18      2.02 o 
  11   7   2        5.52        6.54      2.56 o 
  -8   8   2       19.30       30.21      5.78 o 
  -7   8   2       80.82       62.16     13.27 o 
  -6   8   2       31.89       33.69      3.60 o 
  -5   8   2        3.58        6.65      1.41 o 
  -4   8   2       40.65       37.85      2.81 o 
  -3   8   2       29.54       40.29      2.46 o 
  -2   8   2      604.62      624.85     26.13 o 
  -1   8   2       18.27       16.86      1.34 o 
   0   8   2      621.80      621.23     86.72 o 
   1   8   2      230.31      269.36     11.50 o 
   2   8   2      725.98      743.26     30.69 o 
   3   8   2        8.95       10.82      1.42 o 
   4   8   2      161.29      174.22      9.19 o 
   5   8   2        4.43        2.52      1.31 o 
   6   8   2      339.51      342.92     17.40 o 
   7   8   2        1.16        0.40      1.45 o 
   8   8   2       23.48       29.00      3.36 o 
   9   8   2      108.35      102.91      6.79 o 
  10   8   2        1.21        2.79      2.05 o 
  11   8   2        0.74        3.44      2.01 o 
  -8   9   2       16.34       12.98      3.64 o 
  -7   9   2        6.19        6.82      3.00 o 
  -6   9   2       16.11       21.50      3.66 o 
  -5   9   2        9.32       10.28      1.63 o 
  -4   9   2      263.06      241.46     12.05 o 
  -3   9   2      306.94      324.95     13.90 o 
  -2   9   2       27.67       33.41      2.11 o 
  -1   9   2        2.40        3.84      0.92 o 
   0   9   2        0.02        0.43      0.89 o 
   1   9   2      529.16      556.08     23.20 o 
   2   9   2       12.38       19.23      1.49 o 
   3   9   2       14.37       14.45      1.65 o 
   4   9   2        0.30        1.66      1.01 o 
   5   9   2       35.63       37.20      3.18 o 
   6   9   2       33.23       33.58      3.24 o 
   7   9   2       28.81       24.33      2.90 o 
   8   9   2       76.92       82.94      5.75 o 
   9   9   2       31.88       34.02      3.77 o 
  10   9   2       38.41       34.56      4.73 o 
  11   9   2       15.26       24.17      3.97 o 
  -7  10   2       10.10       18.09      6.28 o 
  -6  10   2       14.29       11.90      2.90 o 
  -5  10   2       26.42       26.38      6.20 o 
  -4  10   2      190.57      164.50      8.75 o 
  -3  10   2        4.74        8.18      1.18 o 
  -2  10   2      227.24      237.62     10.52 o 
  -1  10   2       89.16       87.06      4.91 o 
   0  10   2      390.29      401.46     23.35 o 
   1  10   2       24.28       25.03      1.84 o 
   2  10   2       77.12       79.58      4.65 o 
   3  10   2       36.06       35.94      2.78 o 
   4  10   2        3.09        4.60      2.23 o 
   5  10   2      263.63      266.23     13.68 o 
   6  10   2        9.40        6.49      1.79 o 
   7  10   2       67.11       59.65      4.55 o 
   8  10   2        4.87        6.70      2.36 o 
   9  10   2      106.36      105.21      6.89 o 
  10  10   2       11.55       17.33      3.43 o 
  -7  11   2        4.16        6.56      4.42 o 
  -6  11   2        0.63        1.37      1.71 o 
  -5  11   2        4.21        5.38      2.19 o 
  -4  11   2        0.80       -0.14      2.57 o 
  -3  11   2      157.65      183.30      9.98 o 
  -2  11   2        0.44        0.24      0.70 o 
  -1  11   2        1.04        1.95      0.71 o 
   0  11   2      353.63      395.76     36.90 o 
   1  11   2       23.83       23.06      1.84 o 
   2  11   2       49.47       57.98      3.76 o 
   3  11   2       27.20       34.10      2.92 o 
   4  11   2       46.01       48.56      3.62 o 
   5  11   2       21.99       22.69      3.06 o 
   6  11   2        3.54        4.66      1.67 o 
   7  11   2       28.43       29.82      3.22 o 
   8  11   2       10.46       10.92      2.32 o 
   9  11   2        0.25        1.82      1.45 o 
  10  11   2       14.77       24.28      4.48 o 
  -6  12   2       22.36       19.26      5.13 o 
  -5  12   2       18.77       13.04      4.56 o 
  -4  12   2       14.09       15.46      3.06 o 
  -3  12   2       24.40       27.73      5.78 o 
  -2  12   2        0.23        2.40      1.74 o 
  -1  12   2      251.50      221.95     11.98 o 
   0  12   2       12.30       12.19      1.57 o 
   1  12   2       64.89       77.33      4.37 o 
   2  12   2      199.57      179.14      9.45 o 
   3  12   2        4.55        6.65      1.43 o 
   4  12   2       35.98       26.30      2.67 o 
   5  12   2       76.53       63.65      4.50 o 
   6  12   2        0.09       -1.21      1.21 o 
   7  12   2        1.67        2.07      2.00 o 
   8  12   2        1.64        3.98      1.63 o 
   9  12   2       34.98       41.12      6.53 o 
  10  12   2        6.19       13.41      5.28 o 
  -5  13   2        2.53        2.96      2.09 o 
  -4  13   2        8.63       18.09      3.53 o 
  -3  13   2       81.48      102.13      8.16 o 
  -2  13   2       78.68       81.81     10.06 o 
  -1  13   2      248.37      231.11     12.51 o 
   0  13   2       60.19       62.06      5.41 o 
   1  13   2       93.29      105.70      5.75 o 
   2  13   2        0.21        0.46      1.67 o 
   3  13   2      270.11      244.42     15.75 o 
   4  13   2      213.87      181.58     15.84 o 
   5  13   2        8.26        6.54      1.69 o 
   6  13   2       87.08       91.86      7.40 o 
   7  13   2        1.90        2.55      1.78 o 
   8  13   2       34.53       42.08      4.03 o 
   9  13   2        3.62        5.48      1.85 o 
  -4  14   2       11.90       18.67      3.73 o 
  -3  14   2      266.56      290.55     18.70 o 
  -2  14   2      229.78      230.51     35.16 o 
  -1  14   2        6.40        4.10      2.00 o 
   0  14   2        3.43        3.98      1.68 o 
   1  14   2        6.82        9.57      1.76 o 
   2  14   2        0.98        1.28      1.31 o 
   3  14   2       66.23       65.67      8.05 o 
   4  14   2        9.63        8.65      1.79 o 
   5  14   2        1.87        1.90      1.42 o 
   6  14   2        0.56       -0.81      2.10 o 
   7  14   2        9.51       10.35      2.06 o 
   8  14   2        5.51        7.99      2.14 o 
  -3  15   2       20.36       23.77      3.99 o 
  -2  15   2      206.65      250.62     24.82 o 
  -1  15   2      155.55      123.67      8.96 o 
   0  15   2       27.89       27.10      3.49 o 
   1  15   2        6.35        6.56      2.14 o 
   2  15   2        1.57        3.02      2.35 o 
   3  15   2        4.05        7.10      2.00 o 
   4  15   2        1.39        0.62      1.34 o 
   5  15   2       27.33       28.74      2.99 o 
   6  15   2        0.00       -1.26      1.26 o 
   7  15   2        0.03        0.15      1.41 o 
  -2  16   2       30.50       30.52      7.56 o 
  -1  16   2       25.54       20.21      4.28 o 
   0  16   2        5.10        8.27      2.30 o 
   1  16   2        1.25        2.24      2.02 o 
   2  16   2        8.51        9.13      2.71 o 
   3  16   2       14.54       15.11      3.92 o 
   4  16   2        4.57        8.45      2.01 o 
   5  16   2        0.05        2.02      1.41 o 
   6  16   2        3.98        1.86      2.59 o 
   0  17   2       11.35       12.15      3.49 o 
   1  17   2        1.67        5.35      2.13 o 
   2  17   2        0.71        4.45      6.06 o 
   3  17   2        1.22        5.99      2.28 o 
   4  17   2       29.65       32.81      4.42 o 
   5  17   2        4.57        3.99      2.85 o 
  -4 -16   3        1.10        4.99      3.14 o 
  -3 -16   3       24.98       22.82      5.71 o 
  -2 -16   3        0.89        3.42      2.85 o 
  -1 -16   3       10.21       15.55      3.99 o 
   0 -16   3        0.00        3.28      2.57 o 
   1 -16   3        0.06        4.42      3.14 o 
  -6 -15   3        2.96        1.57      3.42 o 
  -5 -15   3        2.13        4.60      4.35 o 
  -4 -15   3        1.03        2.78      3.64 o 
  -3 -15   3        2.85       10.77      4.28 o 
  -2 -15   3        0.33        2.28      2.05 o 
  -1 -15   3        3.06       -1.79      1.79 o 
   0 -15   3        0.03       -0.52      1.74 o 
   2 -15   3        4.70        6.78      1.58 o 
   3 -15   3        0.67        1.96      1.24 o 
  -7 -14   3        1.59        3.87      2.52 o 
  -6 -14   3       13.36        9.25      2.98 o 
  -5 -14   3       56.32       45.22      7.77 o 
  -4 -14   3       13.15       17.79      3.42 o 
  -3 -14   3        7.12        6.13      3.14 o 
  -2 -14   3        1.73        2.21      1.61 o 
  -1 -14   3       34.90       37.88      4.60 o 
   0 -14   3       30.35       36.14      4.38 o 
   1 -14   3        8.69        6.84      2.67 o 
   2 -14   3        2.81        1.69      1.09 o 
   3 -14   3        6.77        5.96      1.73 o 
   4 -14   3        5.81        8.29      1.86 o 
   5 -14   3       16.93       16.26      4.78 o 
  -7 -13   3       14.79       20.71      4.06 o 
  -6 -13   3        2.76        3.42      3.14 o 
  -5 -13   3        2.17        4.18      2.71 o 
  -4 -13   3       18.85       20.20      3.80 o 
  -3 -13   3        1.74        0.02      1.61 o 
  -2 -13   3        0.09        0.56      1.55 o 
  -1 -13   3       36.00       42.42      5.78 o 
   0 -13   3        0.86        0.29      2.17 o 
   1 -13   3       22.62       30.86      2.93 o 
   2 -13   3        3.20        3.72      1.64 o 
   3 -13   3        0.12       -0.54      2.00 o 
   4 -13   3        7.36       13.12      2.57 o 
   5 -13   3        1.22        6.99      1.85 o 
   6 -13   3        0.63       -1.14      1.14 o 
  -8 -12   3        2.87        2.28      4.74 o 
  -7 -12   3        1.21        4.39      4.04 o 
  -6 -12   3        5.82        5.97      1.71 o 
  -5 -12   3       11.99       15.61      2.16 o 
  -4 -12   3       84.84       89.55      9.00 o 
  -3 -12   3      130.52      132.92      7.39 o 
  -2 -12   3      113.25      119.96      6.68 o 
  -1 -12   3        7.70        9.26      1.51 o 
   0 -12   3       51.15       59.08      3.99 o 
   1 -12   3        0.05       -0.13      0.71 o 
   2 -12   3      172.91      137.04      7.96 o 
   3 -12   3        9.29        8.23      1.46 o 
   4 -12   3        1.94        3.03      1.13 o 
   5 -12   3        0.65        1.71      1.57 o 
   6 -12   3       20.32       26.53      3.71 o 
  -8 -11   3       31.02       29.74      3.31 o 
  -7 -11   3       31.95       30.70      3.36 o 
  -6 -11   3        4.61        7.97      2.53 o 
  -5 -11   3        4.39        8.28      1.69 o 
  -4 -11   3       57.94       60.24      5.37 o 
  -3 -11   3        0.14       -0.31      1.25 o 
  -2 -11   3        0.36       -0.47      0.83 o 
  -1 -11   3        0.73        0.65      1.53 o 
   0 -11   3      438.23      463.70     23.18 o 
   1 -11   3       47.08       43.32      4.65 o 
   2 -11   3       19.54       23.18      1.97 o 
   3 -11   3        0.88        0.60      0.99 o 
   4 -11   3        1.19        1.11      2.35 o 
   5 -11   3        3.67        3.34      1.32 o 
   6 -11   3       70.63       68.87      5.31 o 
   7 -11   3        0.01        2.13      1.36 o 
  -9 -10   3       32.37       34.06      3.62 o 
  -8 -10   3       46.55       56.49      7.50 o 
  -7 -10   3       32.11       27.60      4.29 o 
  -6 -10   3       33.78       29.80      3.69 o 
  -5 -10   3        0.24        0.67      1.13 o 
  -4 -10   3      312.76      309.60     15.70 o 
  -3 -10   3      468.40      458.60     29.08 o 
  -2 -10   3      213.75      215.69      9.44 o 
  -1 -10   3      132.65      141.09      6.48 o 
   0 -10   3        1.49        2.56      0.69 o 
   1 -10   3       13.71       15.06      1.69 o 
   2 -10   3      917.97      983.70     52.19 o 
   3 -10   3      170.33      155.81      9.38 o 
   4 -10   3       25.72       22.95      2.36 o 
   5 -10   3       28.15       28.03      2.66 o 
   6 -10   3        7.81        7.63      1.52 o 
   7 -10   3       99.65       89.60      5.76 o 
   8 -10   3        8.80        8.26      2.32 o 
  -9  -9   3       15.43       17.57      2.32 o 
  -8  -9   3       10.40       13.31      2.33 o 
  -7  -9   3        2.46        3.30      1.71 o 
  -6  -9   3       73.98       74.35      5.15 o 
  -5  -9   3       99.72      110.79      6.55 o 
  -4  -9   3      370.11      336.27     21.17 o 
  -3  -9   3      209.42      200.93     13.73 o 
  -2  -9   3      138.75      123.57      5.69 o 
  -1  -9   3       76.49       78.12      4.76 o 
   0  -9   3       68.94       66.82      3.38 o 
   1  -9   3      249.71      241.90     10.52 o 
   2  -9   3       25.25       23.47      3.41 o 
   3  -9   3        4.56        1.42      0.95 o 
   4  -9   3      127.06      105.34      5.26 o 
   5  -9   3       34.95       31.77      2.82 o 
   6  -9   3      108.17      105.49     10.54 o 
   7  -9   3        2.66        2.28      1.21 o 
   8  -9   3       22.77       17.76      2.56 o 
 -10  -8   3       13.29       21.28      3.71 o 
  -9  -8   3        5.14        8.15      1.43 o 
  -8  -8   3        9.05       10.17      2.06 o 
  -7  -8   3        1.21        2.38      1.37 o 
  -6  -8   3        0.54       -0.96      1.07 o 
  -5  -8   3        0.44        1.19      1.24 o 
  -4  -8   3      500.83      457.79     35.45 o 
  -3  -8   3        0.17        0.55      0.74 o 
  -2  -8   3       15.59       18.44      1.42 o 
  -1  -8   3      540.10      589.85     24.26 o 
   0  -8   3        8.20       13.03      1.07 o 
   1  -8   3      306.62      293.73     12.53 o 
   2  -8   3      349.97      383.36     19.55 o 
   3  -8   3       14.42       13.04      1.61 o 
   4  -8   3        0.12       -0.02      1.24 o 
   5  -8   3       78.32       69.37      4.45 o 
   6  -8   3        1.98        2.47      1.25 o 
   7  -8   3       26.40       23.98      2.67 o 
   8  -8   3       29.59       27.05      3.05 o 
   9  -8   3        7.58        7.62      1.90 o 
 -10  -7   3       14.29       24.31      3.83 o 
  -9  -7   3        0.07        4.67      2.80 o 
  -8  -7   3       22.23       25.35      2.97 o 
  -7  -7   3        0.00        0.65      1.23 o 
  -6  -7   3       56.96       46.31      3.81 o 
  -5  -7   3      174.79      156.93      8.63 o 
  -4  -7   3       71.30       69.21      8.73 o 
  -3  -7   3       16.56       10.44      1.14 o 
  -2  -7   3      935.89      943.53     38.40 o 
  -1  -7   3     1275.48     1574.33     71.41 o 
   0  -7   3       91.17      103.56      4.72 o 
   1  -7   3       16.01       16.72      1.21 o 
   2  -7   3      233.28      250.60     19.46 o 
   3  -7   3      308.28      333.43     14.28 o 
   4  -7   3        1.73        5.09      1.69 o 
   5  -7   3       55.74       53.61      3.68 o 
   6  -7   3       31.81       33.77      3.01 o 
   7  -7   3       79.32       78.18      5.11 o 
   8  -7   3        0.58        1.85      1.25 o 
   9  -7   3        6.33        8.44      1.78 o 
 -10  -6   3        1.96        2.03      2.07 o 
  -9  -6   3       10.05       10.18      2.80 o 
  -8  -6   3       20.80       27.17      3.11 o 
  -7  -6   3        5.92        6.03      1.79 o 
  -6  -6   3       21.83       18.47      2.39 o 
  -5  -6   3      126.02      106.18      5.67 o 
  -4  -6   3       41.31       34.99      2.29 o 
  -3  -6   3       45.63       51.10      3.29 o 
  -2  -6   3       73.84       74.30      3.56 o 
  -1  -6   3       57.39       69.32      3.84 o 
   0  -6   3     1097.53     1315.86     53.83 o 
   1  -6   3        2.94        4.47      0.68 o 
   2  -6   3       20.75       23.91      1.72 o 
   3  -6   3      924.24     1079.22     44.23 o 
   4  -6   3       12.86        7.91      1.35 o 
   5  -6   3       22.30       23.70      2.32 o 
   6  -6   3        9.75       12.33      2.94 o 
   7  -6   3       12.08        7.27      1.71 o 
   8  -6   3        1.87        0.52      1.12 o 
   9  -6   3        0.89        0.48      1.08 o 
  10  -6   3       11.18       10.92      2.25 o 
 -10  -5   3        0.08        1.09      1.50 o 
  -9  -5   3        3.78        5.05      2.40 o 
  -8  -5   3        8.55       11.20      1.83 o 
  -7  -5   3       11.12        7.89      1.74 o 
  -6  -5   3       74.74       81.47      5.30 o 
  -5  -5   3        1.97        5.35      1.08 o 
  -4  -5   3       71.47       87.42      4.36 o 
  -3  -5   3      158.39      128.17      5.85 o 
  -2  -5   3      395.82      404.50     16.97 o 
  -1  -5   3      313.52      335.29     20.02 o 
   0  -5   3       87.71      114.55      5.01 o 
   1  -5   3      172.85      168.96     11.57 o 
   2  -5   3      771.25      971.58     45.69 o 
   3  -5   3     1148.41     1163.03     47.95 o 
   4  -5   3      262.88      257.67     12.60 o 
   5  -5   3       19.81       17.96      2.02 o 
   6  -5   3      297.84      261.81     13.21 o 
   7  -5   3      170.17      157.58      8.77 o 
   8  -5   3       34.52       28.88      3.15 o 
   9  -5   3        1.49        1.54      1.45 o 
  10  -5   3        3.00        2.02      1.68 o 
 -10  -4   3       38.41       40.53      5.09 o 
  -9  -4   3        6.87        7.86      2.76 o 
  -8  -4   3       69.43       69.59      6.34 o 
  -7  -4   3        0.29        1.87      1.16 o 
  -6  -4   3       84.23      103.29      5.28 o 
  -5  -4   3      240.95      266.28     11.68 o 
  -4  -4   3      739.95      783.73     38.63 o 
  -3  -4   3     1400.91     1542.12     63.25 o 
  -2  -4   3      592.18      643.54     26.63 o 
  -1  -4   3      335.74      346.41     14.35 o 
   0  -4   3      780.19      846.34     34.25 o 
   1  -4   3      245.73      257.56     12.91 o 
   2  -4   3       94.93      108.24      4.81 o 
   3  -4   3     1091.56     1249.02     59.07 o 
   4  -4   3       17.00       27.81      2.20 o 
   5  -4   3       22.72       18.52      2.02 o 
   6  -4   3        0.81        1.13      1.17 o 
   7  -4   3      139.91      123.08      7.04 o 
   8  -4   3      109.11       98.77      6.71 o 
   9  -4   3        9.86        7.06      1.83 o 
  10  -4   3        3.27        1.73      2.43 o 
 -10  -3   3       22.98       24.61      4.13 o 
  -9  -3   3       44.10       31.51      4.33 o 
  -8  -3   3       29.09       33.29      4.49 o 
  -7  -3   3       65.18       49.48      3.89 o 
  -6  -3   3       36.74       34.20      2.58 o 
  -5  -3   3       18.15       18.32      1.73 o 
  -4  -3   3      261.03      202.65     10.65 o 
  -3  -3   3     1421.48     1548.39     63.29 o 
  -2  -3   3      312.77      304.23     12.84 o 
  -1  -3   3     2543.32     2862.90    115.56 o 
   0  -3   3     1533.69     1623.74     66.27 o 
   1  -3   3     1068.20     1220.17     49.83 o 
   2  -3   3       60.69      101.34      4.53 o 
   3  -3   3      660.51      733.35     44.36 o 
   4  -3   3      215.86      223.18     10.97 o 
   5  -3   3      205.89      217.75     10.84 o 
   6  -3   3       38.40       32.78      2.87 o 
   7  -3   3       16.19       17.37      3.36 o 
   8  -3   3       40.51       44.74      4.80 o 
   9  -3   3       17.30       12.89      2.81 o 
  10  -3   3        0.00        0.82      1.33 o 
  11  -3   3        2.34        4.57      2.64 o 
 -10  -2   3      103.70      102.06      7.92 o 
  -9  -2   3        3.90       10.06      2.70 o 
  -8  -2   3      238.46      228.06     12.04 o 
  -7  -2   3        0.50       -0.68      0.68 o 
  -6  -2   3      191.06      212.58     13.15 o 
  -5  -2   3        1.76        2.73      0.90 o 
  -4  -2   3      417.65      406.47     21.95 o 
  -3  -2   3       15.96       20.71      1.79 o 
  -2  -2   3        7.78       18.14      1.50 o 
  -1  -2   3     3608.72     4250.90    192.01 o 
   0  -2   3        0.31        0.22      0.41 o 
   1  -2   3       56.22       52.59      2.41 o 
   2  -2   3      262.95      279.87     11.73 o 
   3  -2   3      272.93      285.79     13.89 o 
   4  -2   3        3.85        1.31      0.91 o 
   5  -2   3       21.56       18.42      1.96 o 
   6  -2   3        5.68        4.23      1.40 o 
   7  -2   3      233.74      212.68     12.57 o 
   8  -2   3       18.79       25.80      2.96 o 
   9  -2   3        0.61        0.55      1.27 o 
  10  -2   3        0.09        0.15      1.13 o 
  11  -2   3        0.31        0.06      3.71 o 
 -10  -1   3        2.87        3.57      1.90 o 
  -9  -1   3        0.77        0.57      1.19 o 
  -8  -1   3        0.32       -0.59      1.42 o 
  -7  -1   3       43.74       39.53      3.46 o 
  -6  -1   3       78.54       82.63      4.43 o 
  -5  -1   3        5.10        1.32      0.77 o 
  -4  -1   3       15.72       18.26      1.65 o 
  -3  -1   3      503.37      532.33     41.45 o 
  -2  -1   3      792.02      789.62     32.58 o 
  -1  -1   3      412.55      471.45     19.40 o 
   0  -1   3     1121.34     1103.69     62.24 o 
   1  -1   3    10261.17    10338.77    561.05 o 
   2  -1   3      676.46      675.86     27.82 o 
   3  -1   3     4736.72     5322.79    216.80 o 
   4  -1   3        0.41        3.55      1.26 o 
   5  -1   3      472.48      552.95     26.00 o 
   6  -1   3       34.49       34.43      2.90 o 
   7  -1   3       83.44       80.56      5.10 o 
   8  -1   3        0.83        0.39      1.31 o 
   9  -1   3       28.51       26.40      3.11 o 
  10  -1   3        0.22        0.73      1.45 o 
  11  -1   3        0.63        6.33      2.71 o 
 -10   0   3        2.59        4.48      1.42 o 
  -9   0   3        8.89        8.67      1.91 o 
  -8   0   3        0.37        3.98      4.77 o 
  -7   0   3       26.96       22.19      2.69 o 
  -6   0   3      124.87      116.00      5.82 o 
  -5   0   3       50.52       48.75      4.90 o 
  -4   0   3       30.01       28.81      1.99 o 
  -3   0   3     1546.36     1685.30     69.18 o 
  -2   0   3        4.94        8.06      1.19 o 
  -1   0   3      136.86      158.12      9.40 o 
   0   0   3     1516.70     1613.49     65.68 o 
   1   0   3      279.60      259.82     13.73 o 
   2   0   3     1672.22     1870.14     78.58 o 
   3   0   3      438.98      480.11     20.00 o 
   4   0   3      210.97      166.51      8.47 o 
   5   0   3      205.02      189.81      9.62 o 
   6   0   3       46.97       50.06      3.51 o 
   7   0   3      224.34      212.85     11.07 o 
   8   0   3       84.36       94.04      5.87 o 
   9   0   3       49.35       53.55      4.44 o 
  10   0   3       14.33       15.65      3.18 o 
  11   0   3        4.83        7.92      2.46 o 
 -10   1   3        0.44        3.36      1.43 o 
  -9   1   3        0.99        0.63      1.28 o 
  -8   1   3        0.41        2.07      1.93 o 
  -7   1   3       90.35       79.88      5.92 o 
  -6   1   3      148.66      131.65      9.08 o 
  -5   1   3       30.91       30.68      2.43 o 
  -4   1   3      110.94      119.48      5.65 o 
  -3   1   3       16.43       20.38      1.60 o 
  -2   1   3     1483.81     1620.17     76.99 o 
  -1   1   3     5101.01     6216.39    296.05 o 
   0   1   3    12632.80    12649.93    649.72 o 
   1   1   3      139.83      119.58      5.01 o 
   2   1   3     4200.84     4483.05    182.87 o 
   3   1   3     2454.21     2821.43    115.39 o 
   4   1   3      369.90      375.13     15.79 o 
   5   1   3       83.87       76.76      7.07 o 
   6   1   3        6.37        4.50      1.75 o 
   7   1   3      529.85      544.80     26.07 o 
   8   1   3       34.43       30.20      3.28 o 
   9   1   3       10.75       10.93      2.77 o 
  10   1   3        8.98        8.27      2.62 o 
  11   1   3       10.93       19.49      3.59 o 
 -10   2   3        0.35        1.87      1.38 o 
  -9   2   3       10.56       11.02      1.95 o 
  -8   2   3        5.27        7.20      1.85 o 
  -7   2   3       99.57       99.27      9.14 o 
  -6   2   3       79.32       75.48      4.94 o 
  -5   2   3        3.47        5.34      0.94 o 
  -4   2   3        8.10        6.23      1.01 o 
  -3   2   3      410.91      414.95     19.56 o 
  -2   2   3       67.66       61.70      3.04 o 
  -1   2   3       51.47       57.21      4.43 o 
   0   2   3     2518.52     2674.62    127.58 o 
   1   2   3     6189.94     6708.26    320.52 o 
   2   2   3        2.73        5.07      0.76 o 
   3   2   3      300.95      289.89     12.28 o 
   4   2   3      143.50      167.76      7.45 o 
   5   2   3      687.74      724.01     30.31 o 
   6   2   3       83.11       94.87      6.70 o 
   7   2   3      236.59      220.09     19.83 o 
   8   2   3       41.70       42.64      6.85 o 
   9   2   3       10.72       10.74      2.78 o 
  10   2   3       10.54       12.36      2.80 o 
  11   2   3        2.71        2.06      2.05 o 
 -10   3   3        4.35        5.76      1.69 o 
  -9   3   3        0.00        2.33      1.12 o 
  -8   3   3        0.05       -0.31      1.18 o 
  -7   3   3        2.49        2.11      1.36 o 
  -6   3   3      153.46      167.53     10.71 o 
  -5   3   3       55.63       49.31      2.93 o 
  -4   3   3       19.66       20.01      1.60 o 
  -3   3   3      136.37      127.52      5.72 o 
  -2   3   3      126.64      141.82      9.62 o 
  -1   3   3      242.53      198.07      8.36 o 
   0   3   3     1076.09     1125.18     53.54 o 
   1   3   3      337.92      315.73     13.10 o 
   2   3   3       34.23       31.38      1.98 o 
   3   3   3      309.23      349.01     17.19 o 
   4   3   3      401.58      467.12     19.63 o 
   5   3   3        7.43        8.64      1.23 o 
   6   3   3      103.52      117.90      5.77 o 
   7   3   3      103.54       98.33      5.90 o 
   8   3   3        5.86        6.19      3.64 o 
   9   3   3        1.35       -0.56      1.86 o 
  10   3   3       15.80       18.79      3.55 o 
  11   3   3       24.51       31.24      6.92 o 
  -9   4   3        2.26        4.81      2.16 o 
  -8   4   3      142.82      136.29      9.36 o 
  -7   4   3        0.01       -1.08      1.10 o 
  -6   4   3      482.49      401.48     30.99 o 
  -5   4   3        0.02        1.44      1.05 o 
  -4   4   3      154.00      142.77      9.24 o 
  -3   4   3      572.87      518.73     30.10 o 
  -2   4   3      402.82      489.51     20.23 o 
  -1   4   3     1812.59     2010.36     82.02 o 
   0   4   3       11.29        7.19      0.72 o 
   1   4   3     1321.88     1389.94     65.23 o 
   2   4   3      477.27      507.18     29.11 o 
   3   4   3       13.27       15.72      1.22 o 
   4   4   3      540.03      628.75     46.57 o 
   5   4   3       11.25       15.36      1.58 o 
   6   4   3      101.25      123.55      8.67 o 
   7   4   3        4.68        7.58      2.71 o 
   8   4   3      685.08      740.99     52.98 o 
   9   4   3      475.36      472.65     35.94 o 
  10   4   3       15.47       17.02      7.92 o 
  11   4   3        6.39        9.86      2.76 o 
  -9   5   3       13.97       14.51      4.42 o 
  -8   5   3        8.05       13.18      2.12 o 
  -7   5   3      136.69      134.68     11.03 o 
  -6   5   3        2.18        1.72      1.26 o 
  -5   5   3        0.69       -0.30      0.86 o 
  -4   5   3      178.43      168.00      9.20 o 
  -3   5   3      450.50      437.18     18.19 o 
  -2   5   3      453.51      291.57     17.81 o 
  -1   5   3      124.35      100.32      4.53 o 
   0   5   3      514.58      543.97     26.32 o 
   1   5   3      676.53      713.30     29.33 o 
   2   5   3       58.85       51.27      3.44 o 
   3   5   3      459.00      506.50     29.01 o 
   4   5   3      223.78      231.65     13.55 o 
   5   5   3      223.66      191.25     11.63 o 
   6   5   3       32.78       33.87      3.66 o 
   7   5   3      136.13      131.19     13.62 o 
   8   5   3      951.71     1065.33     83.30 o 
   9   5   3        0.73        0.03      2.50 o 
  10   5   3        1.02       -0.98      1.78 o 
  11   5   3        3.19        2.93      2.28 o 
  -9   6   3        0.13       -0.29      2.31 o 
  -8   6   3        5.58        5.61      6.06 o 
  -7   6   3        0.47        1.12      1.68 o 
  -6   6   3      210.03      200.09     11.39 o 
  -5   6   3       21.16       22.94      2.37 o 
  -4   6   3      126.77      137.03      6.41 o 
  -3   6   3       59.94       46.73      2.64 o 
  -2   6   3      255.31      282.20     14.18 o 
  -1   6   3      385.79      439.89     18.38 o 
   0   6   3      105.94      153.91      8.00 o 
   1   6   3      624.02      717.87     29.58 o 
   2   6   3      340.40      408.74     23.32 o 
   3   6   3      667.86      679.57     37.65 o 
   4   6   3       11.94       13.68      1.68 o 
   5   6   3        1.89        0.88      1.30 o 
   6   6   3      177.88      158.89      8.72 o 
   7   6   3        5.59        5.04      2.19 o 
   8   6   3      581.30      573.97     70.04 o 
   9   6   3      757.85      766.30     44.01 o 
  10   6   3       58.37       64.26      6.49 o 
  11   6   3       24.17       25.81      4.18 o 
  -8   7   3       34.88       43.20     10.27 o 
  -7   7   3        1.66        3.03      2.15 o 
  -6   7   3       51.47       57.06      7.16 o 
  -5   7   3       16.56       16.07      1.90 o 
  -4   7   3      579.89      537.90     22.53 o 
  -3   7   3      241.02      228.20     10.45 o 
  -2   7   3      410.08      426.36     21.13 o 
  -1   7   3       17.61       18.38      2.02 o 
   0   7   3      203.78      214.62     10.99 o 
   1   7   3       60.11       79.30      3.80 o 
   2   7   3      244.37      242.65     14.53 o 
   3   7   3      247.36      294.09     16.78 o 
   4   7   3        1.36        0.76      0.98 o 
   5   7   3      497.38      475.15     34.82 o 
   6   7   3      195.98      170.87     14.83 o 
   7   7   3       50.22       48.70      4.06 o 
   8   7   3      485.96      443.61     37.94 o 
   9   7   3        4.15        4.04      2.31 o 
  10   7   3        8.21       10.01      2.91 o 
  11   7   3        0.00        0.14      1.76 o 
  -8   8   3        4.31        8.37      3.05 o 
  -7   8   3       28.29       35.71      4.81 o 
  -6   8   3        9.02       10.26      2.60 o 
  -5   8   3       15.04       19.74      2.04 o 
  -4   8   3      119.82      134.48      8.23 o 
  -3   8   3        0.25       -0.55      0.55 o 
  -2   8   3        0.81        2.06      0.60 o 
  -1   8   3      426.12      458.74     19.19 o 
   0   8   3      753.88      842.02     40.94 o 
   1   8   3      139.78      181.63      9.09 o 
   2   8   3       79.27      103.28      5.25 o 
   3   8   3        6.80        3.55      1.03 o 
   4   8   3       29.61       24.27      2.86 o 
   5   8   3        1.13       -0.35      1.46 o 
   6   8   3        6.15        7.01      1.72 o 
   7   8   3      241.88      205.15     12.83 o 
   8   8   3        0.20        0.95      1.96 o 
   9   8   3      113.11      110.00      8.36 o 
  10   8   3       14.49       13.83      3.22 o 
  11   8   3        0.34        2.04      2.29 o 
  -7   9   3        0.54        1.34      2.14 o 
  -6   9   3        4.10        2.90      2.05 o 
  -5   9   3       49.39       48.66      5.21 o 
  -4   9   3        6.71        5.89      2.18 o 
  -3   9   3      503.68      520.50     33.91 o 
  -2   9   3      122.09      127.21      5.98 o 
  -1   9   3       42.35       44.16      2.52 o 
   0   9   3     1052.77     1081.80     52.10 o 
   1   9   3        0.27        0.05      0.86 o 
   2   9   3        4.77        4.89      0.94 o 
   3   9   3       13.00       13.17      1.93 o 
   4   9   3       85.61       80.54      4.85 o 
   5   9   3      423.35      406.89     21.23 o 
   6   9   3        1.76        1.52      1.37 o 
   7   9   3       12.81       16.60      3.55 o 
   8   9   3        0.56       -0.62      1.61 o 
   9   9   3       33.01       35.07      4.42 o 
  10   9   3       38.78       44.93      5.35 o 
  11   9   3        0.81        2.47      2.40 o 
  -7  10   3       40.09       41.01     10.77 o 
  -6  10   3       17.73       21.95      8.56 o 
  -5  10   3       43.76       41.07      5.00 o 
  -4  10   3       59.06       56.75      5.85 o 
  -3  10   3      123.52      125.50      7.37 o 
  -2  10   3       46.87       42.26      4.92 o 
  -1  10   3        1.09        0.03      0.87 o 
   0  10   3       30.84       34.63      2.24 o 
   1  10   3        2.98        3.56      0.94 o 
   2  10   3      134.51      134.00      6.78 o 
   3  10   3       16.86       18.93      2.12 o 
   4  10   3        5.20        5.86      1.68 o 
   5  10   3       19.85       17.07      2.22 o 
   6  10   3       15.50       12.80      2.59 o 
   7  10   3        1.40        3.80      1.67 o 
   8  10   3       22.13       26.09      3.21 o 
   9  10   3       22.64       26.40      3.86 o 
  10  10   3       28.85       28.77      5.21 o 
  -6  11   3        0.75        3.07      2.37 o 
  -5  11   3        0.14        0.00      2.71 o 
  -4  11   3       10.05       12.12      2.87 o 
  -3  11   3      145.34      138.68      9.27 o 
  -2  11   3      168.05      101.99      9.13 o 
  -1  11   3       70.86       72.84      3.83 o 
   0  11   3      280.23      256.18     13.31 o 
   1  11   3       29.95       38.17      3.66 o 
   2  11   3        0.15        0.11      0.75 o 
   3  11   3        0.27       -0.46      1.78 o 
   4  11   3        4.96        3.08      1.39 o 
   5  11   3       50.84       54.14      4.02 o 
   6  11   3        9.68        5.26      1.92 o 
   7  11   3       52.01       51.33      4.85 o 
   8  11   3       14.82       12.99      2.36 o 
   9  11   3        3.85        5.02      1.94 o 
  10  11   3        1.04        1.78      1.76 o 
  -6  12   3        5.69       14.20      3.39 o 
  -5  12   3        2.37        4.46      4.71 o 
  -4  12   3       82.43       86.69      7.99 o 
  -3  12   3       93.84       86.87      7.20 o 
  -2  12   3        0.65       -0.74      1.96 o 
  -1  12   3      137.77      126.54      7.43 o 
   0  12   3      341.69      311.94     25.08 o 
   1  12   3      547.93      484.19     20.36 o 
   2  12   3      128.89      126.02      8.99 o 
   3  12   3        1.48        2.47      2.28 o 
   4  12   3        9.38        8.76      1.68 o 
   5  12   3      111.31       82.65      5.66 o 
   6  12   3        1.17        4.94      1.63 o 
   7  12   3        1.58        0.84      1.41 o 
   8  12   3       14.80       15.44      2.60 o 
   9  12   3        9.87        9.54      2.66 o 
  10  12   3        0.02       -2.00      2.00 o 
  -5  13   3       68.99       84.44      8.02 o 
  -4  13   3        0.22        3.01      2.09 o 
  -3  13   3        0.52        2.14      2.71 o 
  -2  13   3        1.39        1.13      5.28 o 
  -1  13   3      198.39      210.89     11.53 o 
   0  13   3        5.73        7.04      1.74 o 
   1  13   3       32.40       33.24      2.92 o 
   2  13   3       21.87       23.47      4.64 o 
   3  13   3        9.15        5.92      3.35 o 
   4  13   3        6.96        7.33      2.42 o 
   5  13   3        6.50        9.03      2.27 o 
   6  13   3        2.09        0.15      2.05 o 
   7  13   3        2.01        3.21      1.69 o 
   8  13   3        1.06        1.88      2.50 o 
   9  13   3       28.53       26.48      5.06 o 
  -4  14   3       13.96       15.87      3.68 o 
  -3  14   3       23.22       25.86      4.00 o 
  -2  14   3        5.37        1.05      4.49 o 
  -1  14   3        0.69        3.50      1.59 o 
   0  14   3       59.59       56.70      4.82 o 
   1  14   3       20.16       26.26      7.27 o 
   2  14   3        2.79        1.18      1.64 o 
   3  14   3        2.16        1.77      1.57 o 
   4  14   3      141.08      133.80     19.68 o 
   5  14   3       88.78       82.24      7.49 o 
   6  14   3        0.29       -0.12      3.99 o 
   7  14   3        3.73        6.34      2.08 o 
   8  14   3        0.01        1.09      1.71 o 
  -3  15   3        8.59        5.93      3.42 o 
  -2  15   3       51.62       63.62     10.13 o 
  -1  15   3       96.23       92.93      6.13 o 
   0  15   3        0.05       -1.85      2.71 o 
   1  15   3        2.97        0.00      3.71 o 
   2  15   3        7.62       10.85      2.60 o 
   3  15   3        0.01       -0.69      1.50 o 
   4  15   3       27.44       28.10      4.92 o 
   5  15   3       11.53       13.94      2.43 o 
   6  15   3        0.68        1.77      1.64 o 
   7  15   3        0.37        1.43      1.88 o 
   8  15   3        9.06        8.71      3.85 o 
  -1  16   3       58.85       56.48      5.33 o 
   0  16   3        1.42        0.14      1.49 o 
   1  16   3        2.35        2.62      1.91 o 
   2  16   3        1.31        4.41      2.25 o 
   3  16   3        1.03        0.01      1.88 o 
   4  16   3        0.00        0.14      1.71 o 
   5  16   3       21.10       27.22      5.42 o 
   6  16   3        2.57        1.92      1.68 o 
   0  17   3        3.40       -0.29      2.14 o 
   1  17   3        8.85       11.79      2.86 o 
   2  17   3        2.57        3.84      3.14 o 
   3  17   3        0.23        2.57      2.12 o 
   4  17   3       13.78       13.52      3.14 o 
   5  17   3        0.66        3.71      2.85 o 
  -3 -16   4        3.04        7.56      3.71 o 
  -2 -16   4        7.65        8.99      3.28 o 
  -1 -16   4        0.20        3.99      3.00 o 
   0 -16   4       10.42       11.27      3.71 o 
   1 -16   4        1.67        7.56      3.28 o 
  -5 -15   4       15.19       17.68      3.87 o 
  -4 -15   4        3.71       -0.57      1.82 o 
  -3 -15   4        7.11        6.70      3.00 o 
  -2 -15   4        0.34        1.92      1.60 o 
  -1 -15   4        0.13       -2.07      2.07 o 
   0 -15   4        2.48        1.14      2.42 o 
   2 -15   4       12.99       14.21      3.21 o 
   3 -15   4       17.37       20.53      2.92 o 
  -6 -14   4        0.15        0.39      1.95 o 
  -5 -14   4        1.07        2.09      1.76 o 
  -4 -14   4        0.81        4.34      2.09 o 
  -3 -14   4        0.01        1.91      1.47 o 
  -2 -14   4       46.71       53.24      5.75 o 
  -1 -14   4        1.71        3.48      1.92 o 
   0 -14   4       36.14       43.39      4.82 o 
   1 -14   4        0.40        4.90      2.50 o 
   2 -14   4        3.99        3.19      1.55 o 
   3 -14   4        0.38       -0.14      2.28 o 
   4 -14   4        2.01        2.36      2.50 o 
  -7 -13   4        0.65        2.22      4.14 o 
  -6 -13   4        2.45       -2.57      3.49 o 
  -5 -13   4       49.64       51.07      6.12 o 
  -4 -13   4        4.00        4.30      2.22 o 
  -3 -13   4       66.08       69.19      9.84 o 
  -2 -13   4       79.73       81.26     11.98 o 
  -1 -13   4        0.15       -1.34      1.34 o 
   0 -13   4        8.18       13.38      7.27 o 
   1 -13   4        1.22        0.89      1.12 o 
   2 -13   4       83.93       88.18      6.62 o 
   3 -13   4       19.22       24.75      3.02 o 
   4 -13   4        5.18        4.80      1.79 o 
   5 -13   4        2.12        0.05      2.42 o 
  -7 -12   4       15.62       13.71      3.42 o 
  -6 -12   4        3.23        2.91      2.28 o 
  -5 -12   4       25.43       23.29      5.71 o 
  -4 -12   4      121.23      122.14     10.41 o 
  -3 -12   4      195.64      171.13     12.30 o 
  -2 -12   4       12.18       12.09      2.74 o 
  -1 -12   4       15.28       14.36      2.81 o 
   0 -12   4       13.75       13.91      3.07 o 
   1 -12   4       21.65       19.43      2.43 o 
   2 -12   4       22.09       25.98      2.64 o 
   3 -12   4       20.71       16.65      2.41 o 
   4 -12   4        0.32       -0.40      1.07 o 
   5 -12   4        0.54        0.44      1.54 o 
   6 -12   4       18.67       30.54      7.06 o 
  -8 -11   4       32.62       37.97     11.48 o 
  -7 -11   4       24.93       30.43      4.49 o 
  -6 -11   4        8.62        9.48      3.71 o 
  -5 -11   4       42.00       44.70      6.23 o 
  -4 -11   4        7.79        8.62      1.53 o 
  -3 -11   4      218.90      221.85     15.22 o 
  -2 -11   4      207.63      197.46     13.64 o 
  -1 -11   4       32.03       32.25      3.89 o 
   0 -11   4        1.78        2.41      2.85 o 
   1 -11   4       11.62       11.05      1.62 o 
   2 -11   4        3.15        3.82      1.15 o 
   3 -11   4       18.18       19.79      2.51 o 
   4 -11   4       19.30       18.56      2.51 o 
   5 -11   4        7.76        7.25      2.28 o 
   6 -11   4        5.52        9.84      2.57 o 
   7 -11   4       42.87       44.36      4.99 o 
  -8 -10   4       10.95       24.35      5.03 o 
  -7 -10   4       12.35       14.50      2.28 o 
  -6 -10   4        0.54       -0.86      1.08 o 
  -5 -10   4        9.81       11.80      1.95 o 
  -4 -10   4       98.21      103.81      6.05 o 
  -3 -10   4       30.59       30.76      2.59 o 
  -2 -10   4      293.74      301.57     18.20 o 
  -1 -10   4      660.97      708.49     29.27 o 
   0 -10   4      208.38      210.79      9.25 o 
   1 -10   4       49.80       40.68      2.45 o 
   2 -10   4        1.04        3.15      1.26 o 
   3 -10   4       35.14       33.46      2.54 o 
   4 -10   4       36.93       36.50      2.81 o 
   5 -10   4        3.72        5.45      1.42 o 
   6 -10   4       90.18       85.15     11.34 o 
   7 -10   4       22.81       22.79      2.80 o 
   8 -10   4        0.11        4.71      1.85 o 
  -9  -9   4        0.06        1.07      1.07 o 
  -8  -9   4       45.22       65.28      5.20 o 
  -7  -9   4        0.09        1.99      1.22 o 
  -6  -9   4       63.41       65.94      5.71 o 
  -5  -9   4       24.47       26.27      2.78 o 
  -4  -9   4      433.23      454.76     22.46 o 
  -3  -9   4      130.39      127.88     10.71 o 
  -2  -9   4      749.27      779.02     39.69 o 
  -1  -9   4      573.69      584.23     29.40 o 
   0  -9   4       31.75       35.55      3.72 o 
   1  -9   4        3.59        3.56      0.73 o 
   2  -9   4       36.84       36.99      2.32 o 
   3  -9   4      146.98      137.70      6.47 o 
   4  -9   4      124.84      120.95      6.52 o 
   5  -9   4       43.25       41.53      4.14 o 
   6  -9   4        0.29        1.05      1.15 o 
   7  -9   4       92.21       90.78     17.83 o 
   8  -9   4        0.00        2.93      1.42 o 
  -9  -8   4       31.71       41.96      6.13 o 
  -8  -8   4       55.84       56.49      6.12 o 
  -7  -8   4       21.30       17.20      3.98 o 
  -6  -8   4        0.21       -0.30      1.29 o 
  -5  -8   4      161.55      123.74     12.83 o 
  -4  -8   4        0.64        2.57      1.29 o 
  -3  -8   4      124.10      107.69      5.64 o 
  -2  -8   4      543.45      552.37     22.89 o 
  -1  -8   4        1.83        3.64      0.69 o 
   0  -8   4       19.58       21.97      2.12 o 
   1  -8   4      286.50      294.52     12.56 o 
   2  -8   4       12.92       14.59      1.33 o 
   3  -8   4       38.26       42.39      2.85 o 
   4  -8   4      131.51      121.30      9.20 o 
   5  -8   4        3.08        3.98      1.30 o 
   6  -8   4        0.16        1.51      1.40 o 
   7  -8   4        0.13       -1.27      1.27 o 
   8  -8   4       15.28       17.61      2.74 o 
   9  -8   4       17.70       20.85      3.15 o 
  -9  -7   4       26.11       25.80      3.98 o 
  -8  -7   4        1.26        2.64      1.53 o 
  -7  -7   4       34.49       28.74      3.19 o 
  -6  -7   4        1.23       -0.46      1.06 o 
  -5  -7   4       32.60       27.44      2.75 o 
  -4  -7   4      196.31      183.96      8.31 o 
  -3  -7   4        0.47        0.38      0.76 o 
  -2  -7   4      118.19      109.85      5.13 o 
  -1  -7   4     1860.40     2023.24     82.05 o 
   0  -7   4       63.60       80.97      3.81 o 
   1  -7   4      393.91      401.25     16.79 o 
   2  -7   4      111.58      125.82      5.71 o 
   3  -7   4      120.97      113.87      5.38 o 
   4  -7   4       45.64       42.50      3.27 o 
   5  -7   4       66.32       65.23     10.77 o 
   6  -7   4       26.53       29.71      5.78 o 
   7  -7   4       23.27       23.68      3.99 o 
   8  -7   4       52.54       52.40      5.35 o 
   9  -7   4        2.14        1.07      1.64 o 
 -10  -6   4        0.04        2.50      1.40 o 
  -9  -6   4       11.19       21.24      3.53 o 
  -8  -6   4        0.00        0.71      0.98 o 
  -7  -6   4       11.48       14.39      3.39 o 
  -6  -6   4        7.08        7.65      1.89 o 
  -5  -6   4        2.30        0.95      0.89 o 
  -4  -6   4        4.36        4.74      1.05 o 
  -3  -6   4       10.43       12.00      1.29 o 
  -2  -6   4      470.20      479.09     20.05 o 
  -1  -6   4        3.50        6.51      0.84 o 
   0  -6   4      447.65      495.43     20.50 o 
   1  -6   4     1116.85     1206.57     58.76 o 
   2  -6   4      347.53      393.49     16.56 o 
   3  -6   4        1.38        3.32      0.82 o 
   4  -6   4       30.85       25.41      2.85 o 
   5  -6   4       29.30       34.75      3.92 o 
   6  -6   4        0.38        1.46      1.27 o 
   7  -6   4        1.97        1.79      1.93 o 
   8  -6   4        6.53       12.42      2.46 o 
   9  -6   4       30.15       25.67      3.47 o 
  10  -6   4       32.75       43.70      4.83 o 
 -10  -5   4       19.59       16.14      2.91 o 
  -9  -5   4       22.71       21.72      3.57 o 
  -8  -5   4        0.47        2.06      1.67 o 
  -7  -5   4       38.81       29.78      3.21 o 
  -6  -5   4       33.96       34.02      3.26 o 
  -5  -5   4      193.31      222.82     10.07 o 
  -4  -5   4       40.63       38.49      2.49 o 
  -3  -5   4       34.27       23.98      2.16 o 
  -2  -5   4       64.27       70.84      4.57 o 
  -1  -5   4     1463.84     1481.10     70.65 o 
   0  -5   4      486.26      497.03     20.52 o 
   1  -5   4       32.35       43.84      2.82 o 
   2  -5   4      436.86      425.64     17.83 o 
   3  -5   4      156.62      171.97      7.66 o 
   4  -5   4      620.00      632.22     35.19 o 
   5  -5   4       72.91       59.36      5.85 o 
   6  -5   4        7.75        7.40      2.00 o 
   7  -5   4       23.66       21.96      2.65 o 
   8  -5   4       73.08       70.19      5.99 o 
   9  -5   4       11.18       16.75      3.35 o 
  10  -5   4        8.75       10.41      2.43 o 
 -10  -4   4       11.03       19.81      5.21 o 
  -9  -4   4        7.47       10.48      2.87 o 
  -8  -4   4        1.71        0.81      2.50 o 
  -7  -4   4        0.84        0.68      0.78 o 
  -6  -4   4       22.49       27.10      2.32 o 
  -5  -4   4      188.48      217.05      9.76 o 
  -4  -4   4      225.31      207.45      9.25 o 
  -3  -4   4       65.89       53.71      2.94 o 
  -2  -4   4     1170.53     1279.69     73.23 o 
  -1  -4   4      401.03      418.07     20.67 o 
   0  -4   4      235.06      242.90     11.65 o 
   1  -4   4      239.39      289.76     12.10 o 
   2  -4   4      367.82      442.36     18.44 o 
   3  -4   4      929.92     1046.09     43.20 o 
   4  -4   4       11.82       15.51      1.92 o 
   5  -4   4       11.56       14.58      2.07 o 
   6  -4   4        6.65        5.07      1.64 o 
   7  -4   4       93.26       91.77      5.61 o 
   8  -4   4       25.24       21.36      3.28 o 
   9  -4   4        8.43        8.09      2.17 o 
  10  -4   4        0.50        1.71      1.71 o 
 -10  -3   4       81.96       74.34      6.86 o 
  -9  -3   4        0.30        2.14      1.71 o 
  -8  -3   4       51.02       50.01      5.23 o 
  -7  -3   4      147.01      107.67      6.58 o 
  -6  -3   4       33.50       29.33      2.44 o 
  -5  -3   4      169.52      159.40      7.56 o 
  -4  -3   4      198.76      220.09      9.67 o 
  -3  -3   4     1414.62     1380.31     56.84 o 
  -2  -3   4      100.02      128.26      5.77 o 
  -1  -3   4       33.55       40.96      2.15 o 
   0  -3   4     2679.04     2774.45    113.40 o 
   1  -3   4      502.40      543.70     22.34 o 
   2  -3   4      303.92      315.27     13.18 o 
   3  -3   4      219.62      201.00      8.68 o 
   4  -3   4      401.97      414.75     19.65 o 
   5  -3   4       16.10       17.59      2.22 o 
   6  -3   4       33.69       34.14      3.71 o 
   7  -3   4       31.44       29.01      3.53 o 
   8  -3   4      376.72      327.64     23.54 o 
   9  -3   4       48.38       55.42     14.83 o 
  10  -3   4        2.81        2.03      2.25 o 
  11  -3   4        2.55        1.96      2.07 o 
 -10  -2   4        4.72        8.77      2.52 o 
  -9  -2   4       27.05       18.90      3.33 o 
  -8  -2   4        0.62       -0.06      1.33 o 
  -7  -2   4       58.39       49.74      3.27 o 
  -6  -2   4       16.57       15.16      1.75 o 
  -5  -2   4      177.75      193.16      8.78 o 
  -4  -2   4       91.33       90.89      4.55 o 
  -3  -2   4      332.75      361.01     15.30 o 
  -2  -2   4     2166.90     2291.06    141.41 o 
  -1  -2   4      339.37      355.89     16.48 o 
   0  -2   4        5.26       14.21      1.32 o 
   1  -2   4      123.72      114.10      5.93 o 
   2  -2   4     2006.35     2314.07     94.46 o 
   3  -2   4      222.79      230.79     11.63 o 
   4  -2   4      484.26      511.93     23.93 o 
   5  -2   4      134.82      157.36      9.68 o 
   6  -2   4      120.98      115.87      7.71 o 
   7  -2   4      316.68      289.88     17.44 o 
   8  -2   4        1.73        2.12      1.86 o 
   9  -2   4        2.24        2.07      1.64 o 
  10  -2   4       11.66       11.90      2.66 o 
  11  -2   4        1.19        4.42      2.11 o 
 -10  -1   4       73.88       96.41      7.76 o 
  -9  -1   4        3.95        5.71      1.68 o 
  -8  -1   4        2.15        2.88      1.53 o 
  -7  -1   4       45.79       39.76      3.53 o 
  -6  -1   4       53.78       48.32      3.83 o 
  -5  -1   4        5.19        7.14      1.19 o 
  -4  -1   4        8.30       13.53      1.49 o 
  -3  -1   4       74.41       66.59      5.14 o 
  -2  -1   4       47.55       42.47      2.32 o 
  -1  -1   4      274.70      292.36     12.24 o 
   0  -1   4      261.95      255.94     12.67 o 
   1  -1   4      409.26      420.25     17.31 o 
   2  -1   4     1091.96     1168.34     47.69 o 
   3  -1   4     1758.21     2049.05     91.80 o 
   4  -1   4      162.70      155.16      7.04 o 
   5  -1   4        2.69       -0.88      0.88 o 
   6  -1   4        3.21        1.00      1.31 o 
   7  -1   4      319.78      312.69     18.69 o 
   8  -1   4       26.36       30.02      3.88 o 
   9  -1   4        3.21        3.78      2.02 o 
  10  -1   4        0.13        0.47      1.55 o 
  11  -1   4       43.53       51.72      7.85 o 
 -10   0   4        4.51        4.97      2.42 o 
  -9   0   4        0.40        1.69      1.31 o 
  -8   0   4       19.23       29.37      6.12 o 
  -7   0   4        7.61        6.42      1.75 o 
  -6   0   4       19.66       19.68      1.99 o 
  -5   0   4      112.88      106.13      5.20 o 
  -4   0   4      678.42      724.39     29.73 o 
  -3   0   4        6.09        0.91      0.92 o 
  -2   0   4      251.03      131.40      7.87 o 
  -1   0   4        6.35        7.11      0.72 o 
   0   0   4     2128.49     2236.19     90.26 o 
   1   0   4      227.98      196.94      8.20 o 
   2   0   4     2466.96     2395.30     97.23 o 
   3   0   4      119.39      122.44      5.50 o 
   4   0   4      114.74      124.06      5.68 o 
   5   0   4      298.01      291.23     14.16 o 
   6   0   4       43.13       50.10      3.79 o 
   7   0   4      114.38      100.87      7.25 o 
   8   0   4       34.22       32.82      4.08 o 
   9   0   4       11.89       13.25      2.92 o 
  10   0   4       53.63       57.61      5.88 o 
  11   0   4       11.59       13.27      2.49 o 
 -10   1   4       10.91       15.10      2.76 o 
  -9   1   4        0.61        2.13      1.43 o 
  -8   1   4        3.32        2.60      1.40 o 
  -7   1   4       23.39       21.35      2.66 o 
  -6   1   4      183.56      170.53      8.04 o 
  -5   1   4        5.86        5.89      1.53 o 
  -4   1   4       14.85       12.32      1.52 o 
  -3   1   4       20.43       24.56      1.80 o 
  -2   1   4       37.60       47.02      2.58 o 
  -1   1   4        8.01        7.68      0.80 o 
   0   1   4       46.25       52.06      2.91 o 
   1   1   4      706.90      730.88     29.85 o 
   2   1   4        1.89        0.81      0.56 o 
   3   1   4       92.00       72.93      3.52 o 
   4   1   4       55.67       60.66      3.20 o 
   5   1   4      254.43      349.88     14.96 o 
   6   1   4       85.44      105.26      6.00 o 
   7   1   4      726.08      658.69     31.29 o 
   8   1   4        0.00       -0.69      1.45 o 
   9   1   4      212.91      197.34     10.74 o 
  10   1   4       47.97       56.80      5.99 o 
  11   1   4        2.59        6.59      3.00 o 
  -9   2   4        0.02        0.09      1.07 o 
  -8   2   4        1.93        4.33      1.56 o 
  -7   2   4        0.14        1.07      1.38 o 
  -6   2   4       37.79       38.34      3.31 o 
  -5   2   4       20.61       22.26      1.85 o 
  -4   2   4       70.44       73.26      5.64 o 
  -3   2   4      212.25      159.31      9.99 o 
  -2   2   4      120.66       74.22      5.17 o 
  -1   2   4     2121.87     2114.35    102.36 o 
   0   2   4      110.74      100.78      5.65 o 
   1   2   4       20.24       18.44      1.42 o 
   2   2   4      288.13      295.37     12.31 o 
   3   2   4     2505.83     2919.10    118.82 o 
   4   2   4      204.42      280.43     12.04 o 
   5   2   4        0.07       -0.68      0.82 o 
   6   2   4      537.27      582.67     27.52 o 
   7   2   4        2.11        2.84      1.54 o 
   8   2   4      328.18      329.70     16.45 o 
   9   2   4       24.52       27.17      3.13 o 
  10   2   4        2.88        7.90      2.72 o 
  11   2   4        9.83       18.14      5.35 o 
  -9   3   4       20.77       22.83      2.75 o 
  -8   3   4       11.55        9.20      1.73 o 
  -7   3   4        0.07        0.48      1.03 o 
  -6   3   4        1.32        0.94      1.37 o 
  -5   3   4      133.91      117.94      5.79 o 
  -4   3   4       56.77       51.31      5.31 o 
  -3   3   4        1.06       -0.18      0.56 o 
  -2   3   4       16.28       12.36      1.56 o 
  -1   3   4     1246.89     1369.74     65.49 o 
   0   3   4       82.77      104.63      5.53 o 
   1   3   4     4237.48     4322.35    203.49 o 
   2   3   4     1344.04     1335.61     55.24 o 
   3   3   4       75.16       56.58      2.87 o 
   4   3   4     2014.71     2422.69     98.62 o 
   5   3   4      254.06      231.05     10.18 o 
   6   3   4      123.13      130.72      6.29 o 
   7   3   4      143.09      151.28      8.20 o 
   8   3   4        2.60        2.87      2.05 o 
   9   3   4      333.27      333.50     16.87 o 
  10   3   4      143.64      159.68     11.24 o 
  11   3   4       84.25       83.55     10.56 o 
  12   3   4       10.11       20.39      5.06 o 
  -9   4   4        1.50       -0.29      1.83 o 
  -8   4   4       12.41       19.10      5.85 o 
  -7   4   4        7.95       10.15      3.06 o 
  -6   4   4      233.30      237.23     15.88 o 
  -5   4   4       60.45       55.63      3.77 o 
  -4   4   4        0.84        3.20      1.40 o 
  -3   4   4        3.24        1.91      0.69 o 
  -2   4   4     1322.10     1341.35     65.26 o 
  -1   4   4      698.00      726.33     29.86 o 
   0   4   4     1310.89     1433.96     68.55 o 
   1   4   4       44.83       51.07      2.64 o 
   2   4   4      369.06      417.68     17.40 o 
   3   4   4     3066.72     3464.18    140.91 o 
   4   4   4       52.29       76.45      4.20 o 
   5   4   4     1124.52     1257.52     51.94 o 
   6   4   4       31.24       30.10      2.27 o 
   7   4   4       20.22       20.95      3.22 o 
   8   4   4       39.66       40.44      3.55 o 
   9   4   4        7.89       10.43      2.77 o 
  10   4   4       18.84       18.54      3.47 o 
  11   4   4        0.97        1.45      2.32 o 
  12   4   4        0.60        2.82      2.35 o 
  -9   5   4       20.17       31.12      4.66 o 
  -8   5   4       48.21       43.63      9.56 o 
  -7   5   4      113.53      105.11     10.34 o 
  -6   5   4       90.71       80.21      5.08 o 
  -5   5   4        1.99        2.48      1.08 o 
  -4   5   4      197.31      181.70      8.20 o 
  -3   5   4        0.67        0.20      0.76 o 
  -2   5   4      131.23      112.82      9.95 o 
  -1   5   4      271.00      394.41     16.53 o 
   0   5   4      291.73      351.26     22.61 o 
   1   5   4      332.12      296.79     22.32 o 
   2   5   4       81.77      104.21      4.76 o 
   3   5   4        7.95       23.36      2.76 o 
   4   5   4       12.66       21.74      2.59 o 
   5   5   4        8.28        7.20      1.11 o 
   6   5   4       13.04       11.57      1.43 o 
   7   5   4       10.26        9.69      2.49 o 
   8   5   4      336.61      319.74     16.64 o 
   9   5   4       27.37       29.33      4.14 o 
  10   5   4        0.09        1.44      1.86 o 
  11   5   4       33.96       39.23      8.49 o 
  -8   6   4        3.33        5.27      2.47 o 
  -7   6   4       23.22       23.64      6.70 o 
  -6   6   4      147.13      121.59     19.04 o 
  -5   6   4      159.45      149.85     14.48 o 
  -4   6   4      115.60      100.70      7.62 o 
  -3   6   4      151.13      137.33      6.34 o 
  -2   6   4      368.65      379.25     18.96 o 
  -1   6   4      202.11      194.04     17.24 o 
   0   6   4     1950.86     2047.92     83.30 o 
   1   6   4      630.96      715.72     29.54 o 
   2   6   4      168.51      159.74      7.02 o 
   3   6   4      815.65      929.65     46.55 o 
   4   6   4       35.08       25.53      4.03 o 
   5   6   4       23.12       21.97      4.67 o 
   6   6   4        3.00        1.59      1.46 o 
   7   6   4       35.44       26.49      2.97 o 
   8   6   4      363.37      351.25     21.16 o 
   9   6   4      103.94      112.42      8.51 o 
  10   6   4        6.12        4.25      3.21 o 
  11   6   4        1.75       -0.08      2.27 o 
  -8   7   4        4.82        7.05      2.88 o 
  -7   7   4       23.01       20.94      4.01 o 
  -6   7   4       71.04       65.52      8.99 o 
  -5   7   4       70.19       64.55      8.42 o 
  -4   7   4       97.16       90.05      4.56 o 
  -3   7   4      376.22      369.82     15.80 o 
  -2   7   4        4.47        3.29      0.67 o 
  -1   7   4        5.58        1.36      0.60 o 
   0   7   4       81.62      101.93      4.73 o 
   1   7   4       12.67       14.75      1.21 o 
   2   7   4      611.28      572.08     25.04 o 
   3   7   4      230.04      278.68     11.90 o 
   4   7   4       32.80       24.86      2.28 o 
   5   7   4      321.49      323.05     20.25 o 
   6   7   4       70.40       78.18      8.47 o 
   7   7   4       52.86       35.39      3.49 o 
   8   7   4       11.18        9.22      2.21 o 
   9   7   4       18.11       18.02      2.90 o 
  10   7   4       57.06       55.38      7.35 o 
  11   7   4        9.19       14.05      2.94 o 
  -8   8   4        0.31       -0.43      2.23 o 
  -7   8   4       17.02       16.99      3.64 o 
  -6   8   4        0.37       -1.45      1.45 o 
  -5   8   4       15.55       19.90      4.14 o 
  -4   8   4      135.12      125.47      9.07 o 
  -3   8   4       24.53       24.54      2.71 o 
  -2   8   4      411.24      407.82     23.44 o 
  -1   8   4        3.27        5.71      0.86 o 
   0   8   4        0.61        0.34      0.57 o 
   1   8   4      289.20      312.19     15.13 o 
   2   8   4        0.12        0.28      0.67 o 
   3   8   4       32.25       25.01      2.67 o 
   4   8   4      596.98      616.91     29.72 o 
   5   8   4      545.24      613.35     49.92 o 
   6   8   4       41.01       42.79      4.06 o 
   7   8   4        3.13        2.71      2.57 o 
   8   8   4        7.67       10.44      2.48 o 
   9   8   4        0.00        0.09      1.99 o 
  10   8   4        0.08        0.68      1.88 o 
  11   8   4        0.00        1.69      2.05 o 
  -7   9   4       27.43       26.63      6.13 o 
  -6   9   4       17.88       19.60      3.50 o 
  -5   9   4       65.31       63.29      6.19 o 
  -4   9   4       41.19       34.63      4.33 o 
  -3   9   4      187.95      188.71     11.16 o 
  -2   9   4       89.70       77.96     10.17 o 
  -1   9   4      100.70       93.82      4.55 o 
   0   9   4        1.73        2.97      0.82 o 
   1   9   4        7.58        4.81      0.91 o 
   2   9   4       40.70       39.22      2.36 o 
   3   9   4       72.56       77.30      6.49 o 
   4   9   4      110.13      115.06      7.77 o 
   5   9   4        5.50        6.61      1.75 o 
   6   9   4       37.21       35.64      3.67 o 
   7   9   4      118.44      123.50      8.50 o 
   8   9   4        0.41       -0.02      1.68 o 
   9   9   4       26.04       26.98      4.04 o 
  10   9   4        1.30        1.32      1.98 o 
  11   9   4        0.35        5.64      2.40 o 
  -7  10   4       13.68       17.78      3.87 o 
  -6  10   4        7.32       10.04      4.28 o 
  -5  10   4       69.61       76.08     27.10 o 
  -4  10   4       17.14       13.46      2.90 o 
  -3  10   4      128.40      128.70      8.36 o 
  -2  10   4      292.78      192.36     34.80 o 
  -1  10   4       24.33       24.48      4.12 o 
   0  10   4        2.11        6.61      1.07 o 
   1  10   4      341.42      327.70     14.08 o 
   2  10   4       60.28       60.00      3.26 o 
   3  10   4       35.51       36.56      2.74 o 
   4  10   4       51.23       59.57      4.37 o 
   5  10   4        0.21        0.88      1.32 o 
   6  10   4       13.69       15.82      2.60 o 
   7  10   4        3.11        2.99      1.75 o 
   8  10   4       63.15       63.26      8.70 o 
   9  10   4        1.44        4.99      3.42 o 
  10  10   4        8.26        9.27      3.49 o 
  11  10   4        2.70        5.14      2.19 o 
  -6  11   4        0.60        3.62      2.57 o 
  -5  11   4       73.66       75.52      7.09 o 
  -4  11   4        5.85        2.70      1.85 o 
  -3  11   4       15.48       17.04      2.20 o 
  -2  11   4       25.63       27.21      6.56 o 
  -1  11   4      424.47      415.71     21.11 o 
   0  11   4      320.53      329.63     16.92 o 
   1  11   4       29.14       26.53      2.01 o 
   2  11   4       44.22       43.11      3.05 o 
   3  11   4       41.94       37.25      4.07 o 
   4  11   4       18.77       14.49      2.12 o 
   5  11   4        2.02        2.26      1.50 o 
   6  11   4       13.25        9.78      4.28 o 
   7  11   4        0.88        1.93      1.64 o 
   8  11   4        1.45       -0.52      2.71 o 
   9  11   4        1.04       -0.63      1.57 o 
  10  11   4       17.22       14.34      3.02 o 
  -5  12   4        0.50        1.46      2.21 o 
  -4  12   4       40.19       46.49      5.35 o 
  -3  12   4       21.23       25.54      3.94 o 
  -2  12   4       35.32       42.30      8.20 o 
  -1  12   4        0.54        2.30      1.34 o 
   0  12   4      322.87      312.45     16.32 o 
   1  12   4       93.58       95.11      5.74 o 
   2  12   4        9.00        8.65      1.29 o 
   3  12   4       95.99       86.99     10.45 o 
   4  12   4       19.16       19.82      4.64 o 
   5  12   4       27.11       21.17      2.74 o 
   6  12   4        2.30        1.95      1.68 o 
   7  12   4        2.33        4.18      1.95 o 
   8  12   4       16.55       16.89      4.35 o 
   9  12   4        0.02        2.47      3.07 o 
  10  12   4        2.48        1.10      1.60 o 
  -5  13   4       38.78       34.33      9.49 o 
  -4  13   4       34.16       29.82      4.35 o 
  -3  13   4        9.11        8.99      2.57 o 
  -2  13   4        0.12        1.99      1.99 o 
  -1  13   4       49.10       42.43      3.98 o 
   0  13   4        8.73       11.92      2.03 o 
   1  13   4       58.06       59.80      6.19 o 
   2  13   4       14.13       13.79      4.14 o 
   3  13   4        0.72       -1.00      1.24 o 
   4  13   4       38.91       32.01      3.24 o 
   5  13   4       76.93       63.80      6.28 o 
   6  13   4      236.94      216.45     18.83 o 
   7  13   4        0.34       -1.85      2.00 o 
   8  13   4       34.25       34.63      4.04 o 
   9  13   4        0.07        1.58      2.21 o 
  -4  14   4        0.78        3.99      3.57 o 
  -3  14   4        2.85        7.34      2.60 o 
  -2  14   4        0.90        1.71      3.42 o 
  -1  14   4       17.43       19.99      2.56 o 
   0  14   4      107.92       97.59      7.47 o 
   1  14   4       15.35       20.01      2.86 o 
   2  14   4       60.59       55.17      5.28 o 
   3  14   4       25.55       23.90      3.07 o 
   4  14   4        4.33        5.31      1.75 o 
   5  14   4        6.14        4.72      1.69 o 
   6  14   4       12.09        9.18      2.18 o 
   7  14   4        2.48        4.83      1.87 o 
   8  14   4       12.13       14.42      2.80 o 
   9  14   4        0.12        0.69      3.35 o 
  -3  15   4        0.71       -1.10      1.94 o 
  -1  15   4       28.50       30.21      3.26 o 
   0  15   4        4.13        3.84      2.05 o 
   1  15   4       11.54        7.06      2.22 o 
   2  15   4       35.41       34.81      3.90 o 
   3  15   4       23.53       34.98      7.06 o 
   4  15   4      152.79      157.89     20.25 o 
   5  15   4      104.69       93.98     12.44 o 
   6  15   4       14.90       14.08      3.08 o 
   7  15   4        2.45        2.48      1.74 o 
   8  15   4        0.01        0.95      1.50 o 
  -1  16   4        1.28        2.00      1.71 o 
   0  16   4        0.05       -1.45      3.07 o 
   1  16   4        7.63       11.28      2.50 o 
   2  16   4       14.03       12.72      4.64 o 
   3  16   4       10.52       11.29      2.54 o 
   4  16   4       36.39       45.11      5.56 o 
   5  16   4       14.98       13.54      4.35 o 
   6  16   4       34.21       40.93      5.92 o 
   7  16   4        1.79        1.06      1.60 o 
   1  17   4        6.85        4.33      2.03 o 
   2  17   4       11.36       18.53      3.19 o 
   3  17   4        5.77        2.85      2.14 o 
   4  17   4        6.16        9.19      2.67 o 
   5  17   4      116.89      133.31     16.97 o 
  -1 -16   5        0.00       -2.71      2.71 o 
   0 -16   5        5.19       13.41      4.14 o 
  -4 -15   5       12.95       15.40      4.71 o 
  -3 -15   5       35.89       25.53      5.28 o 
  -2 -15   5        0.02       -1.71      1.71 o 
  -1 -15   5        3.71        1.00      2.71 o 
   0 -15   5        0.55       -0.29      2.42 o 
   2 -15   5       35.81       35.32      3.52 o 
   3 -15   5        2.83        6.62      4.71 o 
  -5 -14   5        0.07        0.29      1.88 o 
  -4 -14   5        8.10        2.31      2.00 o 
  -3 -14   5        0.29        2.31      1.42 o 
  -2 -14   5        9.06        8.65      2.43 o 
  -1 -14   5        2.20        1.63      1.85 o 
   0 -14   5        0.44        2.00      1.61 o 
   2 -14   5       17.86       19.65      2.67 o 
   3 -14   5       35.93       32.19      3.56 o 
   4 -14   5        3.36        5.23      4.42 o 
  -6 -13   5        6.07        6.70      2.82 o 
  -5 -13   5        4.74        2.85      4.07 o 
  -4 -13   5       46.61       46.43     20.83 o 
  -3 -13   5        3.96        1.63      1.60 o 
  -2 -13   5        1.77       -1.45      1.45 o 
  -1 -13   5        0.27        1.78      1.50 o 
   0 -13   5        0.71        3.45      1.58 o 
   1 -13   5       13.08       10.42      1.82 o 
   2 -13   5       14.11       12.18      2.16 o 
   3 -13   5        7.72        6.61      1.90 o 
   4 -13   5        4.06        8.60      1.93 o 
   5 -13   5        2.47        5.40      2.85 o 
  -7 -12   5        7.36        2.32      1.55 o 
  -6 -12   5        5.35        8.61      4.42 o 
  -5 -12   5        7.30        5.85      2.76 o 
  -4 -12   5       13.82       13.60      2.77 o 
  -3 -12   5       13.03       25.07      3.80 o 
  -2 -12   5       36.45       34.16      4.34 o 
  -1 -12   5        0.07       -0.48      2.21 o 
   0 -12   5        3.46        3.83      3.49 o 
   1 -12   5       13.70       15.31      2.46 o 
   2 -12   5      209.72      195.81     10.90 o 
   3 -12   5      228.33      228.93     14.64 o 
   4 -12   5        0.33        0.17      1.07 o 
   5 -12   5        2.96        2.69      2.42 o 
   6 -12   5        0.38        2.08      1.38 o 
  -8 -11   5        7.19       10.98      3.99 o 
  -7 -11   5        0.14        4.45      1.78 o 
  -6 -11   5        4.85        6.63      2.17 o 
  -5 -11   5       23.11       23.59      4.92 o 
  -4 -11   5       35.22       40.52      5.71 o 
  -3 -11   5      661.06      637.76     39.75 o 
  -2 -11   5      109.19       90.00      7.26 o 
  -1 -11   5      355.19      368.37     23.60 o 
   0 -11   5        9.57       14.66      3.02 o 
   1 -11   5      103.99      103.80      6.28 o 
   2 -11   5       44.09       46.66      3.55 o 
   3 -11   5       57.60       54.56      4.56 o 
   4 -11   5        1.31        1.94      1.22 o 
   5 -11   5       35.31       33.93      3.45 o 
   6 -11   5        1.07       -1.39      2.07 o 
   7 -11   5        1.75        2.83      1.85 o 
  -8 -10   5        1.37        0.99      1.26 o 
  -7 -10   5       18.71       23.59      3.86 o 
  -6 -10   5        2.03        2.31      1.76 o 
  -5 -10   5       17.39       12.11      3.07 o 
  -4 -10   5       84.95       86.60      7.26 o 
  -3 -10   5       67.74       62.53      5.86 o 
  -2 -10   5      512.72      505.82     31.82 o 
  -1 -10   5      105.57      107.72      6.48 o 
   0 -10   5       74.75       65.26      4.30 o 
   1 -10   5      397.16      365.16     18.73 o 
   2 -10   5       52.01       52.83      3.82 o 
   3 -10   5      104.48      110.69      7.68 o 
   4 -10   5       67.15       72.87     12.84 o 
   5 -10   5        9.29        8.34      1.79 o 
   6 -10   5       27.61       30.48      5.06 o 
   7 -10   5        0.23        0.52      1.10 o 
   8 -10   5        9.10       11.72      3.28 o 
  -8  -9   5        4.69       10.48      1.80 o 
  -7  -9   5       10.79       17.33      2.77 o 
  -6  -9   5        6.30        8.47      1.88 o 
  -5  -9   5       77.91       79.32      5.15 o 
  -4  -9   5       39.39       44.82      5.61 o 
  -3  -9   5      142.50      142.24      8.33 o 
  -2  -9   5      319.95      321.44     23.76 o 
  -1  -9   5     1805.27     1994.07    103.86 o 
   0  -9   5        1.67        0.97      0.85 o 
   1  -9   5       11.19       11.26      1.57 o 
   2  -9   5        2.77        0.79      0.92 o 
   3  -9   5      181.99      157.94      9.76 o 
   4  -9   5       14.09       13.35      1.79 o 
   5  -9   5        6.26        7.10      1.76 o 
   6  -9   5        0.13        0.07      1.23 o 
   7  -9   5        1.15        0.32      2.92 o 
   8  -9   5        0.35        0.78      1.19 o 
  -9  -8   5        0.42        1.57      1.86 o 
  -8  -8   5       14.14       17.22      2.43 o 
  -7  -8   5        0.11       -1.11      1.11 o 
  -6  -8   5       10.33        4.14      1.95 o 
  -5  -8   5      114.00      105.70      8.34 o 
  -4  -8   5      123.81      119.42      6.79 o 
  -3  -8   5      227.14      232.29     12.15 o 
  -2  -8   5      456.20      453.46     19.07 o 
  -1  -8   5       39.01       35.88      2.39 o 
   0  -8   5       42.20       43.94      2.41 o 
   1  -8   5       28.24       26.46      2.25 o 
   2  -8   5        0.47        2.05      0.64 o 
   3  -8   5        2.06        2.17      0.83 o 
   4  -8   5      213.69      211.90     10.64 o 
   5  -8   5       31.26       28.62      2.56 o 
   6  -8   5       12.82       13.30      1.99 o 
   7  -8   5        1.16        0.66      1.56 o 
   8  -8   5       27.37       28.57      3.07 o 
   9  -8   5        3.49        5.75      1.67 o 
  -9  -7   5       27.42       28.75      4.22 o 
  -8  -7   5        7.34        8.22      1.65 o 
  -7  -7   5        4.98        0.96      1.82 o 
  -6  -7   5      118.01      107.95      8.50 o 
  -5  -7   5       17.33       16.68      2.29 o 
  -4  -7   5       65.69       75.59      5.85 o 
  -3  -7   5       10.58       11.81      1.49 o 
  -2  -7   5      581.11      533.76     24.84 o 
  -1  -7   5       22.64       17.66      1.33 o 
   0  -7   5        7.98       13.25      1.44 o 
   1  -7   5       37.09       42.44      2.96 o 
   2  -7   5       33.48       34.94      2.11 o 
   3  -7   5       10.03       13.77      1.36 o 
   4  -7   5       88.71       86.49      4.93 o 
   5  -7   5        1.64        0.88      1.84 o 
   6  -7   5      222.25      204.93     16.26 o 
   7  -7   5       18.29       15.18      2.22 o 
   8  -7   5        6.04        7.42      1.78 o 
   9  -7   5        0.24        1.15      1.21 o 
  -9  -6   5       18.51       26.49      3.93 o 
  -8  -6   5        8.07        9.75      2.44 o 
  -7  -6   5        0.18        1.80      1.67 o 
  -6  -6   5       49.14       40.69      3.60 o 
  -5  -6   5      257.90      248.55     17.84 o 
  -4  -6   5       17.31       16.81      1.68 o 
  -3  -6   5        0.37        0.59      0.73 o 
  -2  -6   5      131.09      124.12      5.71 o 
  -1  -6   5      425.21      437.50     18.27 o 
   0  -6   5       13.42       16.19      1.09 o 
   1  -6   5      179.60      201.16      8.68 o 
   2  -6   5        3.32        4.93      0.76 o 
   3  -6   5       92.41       93.02      4.50 o 
   4  -6   5        0.09       -0.20      0.86 o 
   5  -6   5        0.00       -0.89      0.89 o 
   6  -6   5        1.46        1.11      1.14 o 
   7  -6   5       55.07       43.92      4.18 o 
   8  -6   5       57.57       51.41      4.83 o 
   9  -6   5        9.98        7.04      2.01 o 
  10  -6   5       29.99       32.87      3.58 o 
  -9  -5   5       24.76       24.11      3.80 o 
  -8  -5   5        3.65        2.87      0.97 o 
  -7  -5   5        7.57        4.05      1.47 o 
  -6  -5   5       33.41       20.87      3.81 o 
  -5  -5   5       98.65      100.36      5.10 o 
  -4  -5   5       21.62       23.33      1.95 o 
  -3  -5   5        4.06        3.52      0.92 o 
  -2  -5   5        0.94        2.11      0.72 o 
  -1  -5   5      804.35      925.77     37.76 o 
   0  -5   5      577.15      633.08     28.82 o 
   1  -5   5      154.63      112.01      5.04 o 
   2  -5   5      685.31      869.01     35.80 o 
   3  -5   5        8.04        8.31      0.98 o 
   4  -5   5     1235.45     1263.90     58.18 o 
   5  -5   5      283.85      261.90     13.00 o 
   6  -5   5       19.28       15.54      2.10 o 
   7  -5   5        1.44        2.97      1.61 o 
   8  -5   5        9.45        6.37      1.96 o 
   9  -5   5        1.02        0.17      1.37 o 
  10  -5   5       89.71      109.69     12.78 o 
  -9  -4   5        0.23        3.22      1.64 o 
  -8  -4   5       48.02       48.14      5.14 o 
  -7  -4   5        3.77       -0.26      1.43 o 
  -6  -4   5       81.52       65.44      5.47 o 
  -5  -4   5       77.20       68.70      3.85 o 
  -4  -4   5        0.00        0.27      0.80 o 
  -3  -4   5        6.32        6.73      1.08 o 
  -2  -4   5      391.93      409.71     17.31 o 
  -1  -4   5     1230.82     1231.35     61.61 o 
   0  -4   5      143.75      144.95      7.59 o 
   1  -4   5       42.94       54.34      3.28 o 
   2  -4   5        7.54       13.19      1.61 o 
   3  -4   5      884.34      889.18     36.39 o 
   4  -4   5      392.75      446.74     21.15 o 
   5  -4   5      246.69      219.94     11.08 o 
   6  -4   5        0.59        0.42      1.20 o 
   7  -4   5       74.27       56.82      4.19 o 
   8  -4   5       63.68       72.72      9.56 o 
   9  -4   5       34.79       32.04      3.42 o 
  10  -4   5       13.82       14.31      2.57 o 
  -9  -3   5        0.06       -0.60      1.46 o 
  -8  -3   5        1.22        1.82      1.99 o 
  -7  -3   5       18.00       19.61      2.08 o 
  -6  -3   5        1.23        1.88      1.13 o 
  -5  -3   5      158.92      131.62      8.56 o 
  -4  -3   5      125.91      124.90      5.90 o 
  -3  -3   5       34.42       41.11      2.46 o 
  -2  -3   5      108.39       70.93      9.98 o 
  -1  -3   5      551.03      699.95     34.07 o 
   0  -3   5       50.03       50.93      3.05 o 
   1  -3   5     2609.59     2968.84    176.77 o 
   2  -3   5       34.49       27.08      1.57 o 
   3  -3   5       38.34       60.00      3.06 o 
   4  -3   5     1028.23     1077.47     49.70 o 
   5  -3   5        2.94        4.78      1.26 o 
   6  -3   5       76.28       74.09      4.71 o 
   7  -3   5       24.74       31.99      3.22 o 
   8  -3   5       84.74       70.49      4.91 o 
   9  -3   5       59.31       67.75      5.00 o 
  10  -3   5        6.83        7.19      2.03 o 
  11  -3   5       26.37       32.45      3.71 o 
  -9  -2   5        2.36        1.43      3.14 o 
  -8  -2   5       21.52       26.99      3.03 o 
  -7  -2   5       20.50       15.70      1.85 o 
  -6  -2   5        0.26        0.72      0.78 o 
  -5  -2   5       36.39       21.82      2.00 o 
  -4  -2   5       59.25       54.32      3.11 o 
  -3  -2   5      143.00      150.48      7.62 o 
  -2  -2   5      475.49      513.21     21.41 o 
  -1  -2   5        3.16        5.99      0.78 o 
   0  -2   5      127.10      129.50      5.69 o 
   1  -2   5        0.06       -0.07      0.39 o 
   2  -2   5     1736.67     1913.01     78.28 o 
   3  -2   5      138.78      139.79     10.73 o 
   4  -2   5      497.25      547.24     22.99 o 
   5  -2   5        1.59        1.27      0.87 o 
   6  -2   5      103.58      107.08      6.14 o 
   7  -2   5      123.89      108.34      6.42 o 
   8  -2   5      262.68      209.12     11.11 o 
   9  -2   5       35.71       34.93      4.40 o 
  10  -2   5        0.55        6.28      6.26 o 
  11  -2   5        7.52       17.17      2.62 o 
  -9  -1   5        0.87        0.77      1.30 o 
  -8  -1   5        2.02       10.56      4.40 o 
  -7  -1   5        7.48        6.89      1.84 o 
  -6  -1   5      263.50      208.66     11.54 o 
  -5  -1   5        6.60        6.00      1.28 o 
  -4  -1   5        1.01        1.50      0.89 o 
  -3  -1   5       14.74       14.63      1.46 o 
  -2  -1   5      613.08      557.88     23.23 o 
  -1  -1   5       17.50       11.56      1.01 o 
   0  -1   5       98.69      108.03      4.73 o 
   1  -1   5      160.12      173.68      7.35 o 
   2  -1   5      402.57      471.02     22.36 o 
   3  -1   5      461.95      468.15     19.23 o 
   4  -1   5      152.26      121.49      5.64 o 
   5  -1   5       18.47       22.45      2.17 o 
   6  -1   5      163.39      160.11      8.50 o 
   7  -1   5      250.81      267.82     13.61 o 
   8  -1   5       29.16       28.14      3.16 o 
   9  -1   5       70.53       67.73      5.14 o 
  10  -1   5       19.26       21.73      2.96 o 
  11  -1   5       44.93       52.15      6.47 o 
  -9   0   5        3.72        8.72      1.94 o 
  -8   0   5       16.56       21.15      3.15 o 
  -7   0   5        0.04       -1.42      1.42 o 
  -6   0   5       55.54       56.33      3.46 o 
  -5   0   5       44.51       33.57      2.53 o 
  -4   0   5       30.25       22.41      1.91 o 
  -3   0   5      127.31      154.12     10.36 o 
  -2   0   5      113.43       97.56      4.59 o 
  -1   0   5        0.29        0.55      0.48 o 
   0   0   5      391.60      425.83     20.88 o 
   1   0   5      266.83      296.90     12.36 o 
   2   0   5       23.29       23.10      1.39 o 
   3   0   5     1048.58     1118.39     45.76 o 
   4   0   5       34.66       39.50      2.31 o 
   5   0   5      317.55      295.85     12.78 o 
   6   0   5       19.03       27.21      2.59 o 
   7   0   5        0.04       -0.25      1.42 o 
   8   0   5      475.82      435.05     21.27 o 
   9   0   5        0.48       -0.30      1.45 o 
  10   0   5        3.58        2.59      1.66 o 
  11   0   5       51.55       55.98      7.01 o 
  -9   1   5        9.26       10.56      2.12 o 
  -8   1   5       19.28       21.79      2.73 o 
  -7   1   5       17.65       19.72      2.51 o 
  -6   1   5        2.72        2.65      1.44 o 
  -5   1   5        6.63        7.76      1.32 o 
  -4   1   5       71.39       64.19      3.53 o 
  -3   1   5        0.07       -0.62      0.62 o 
  -2   1   5      908.63      923.56     40.89 o 
  -1   1   5      590.84      796.48     32.67 o 
   0   1   5      596.51      647.91     30.99 o 
   1   1   5      398.10      429.70     32.06 o 
   2   1   5       44.35       55.39      3.46 o 
   3   1   5      926.76      961.41     39.51 o 
   4   1   5     1761.50     2077.51     85.02 o 
   5   1   5      888.85      958.66     39.91 o 
   6   1   5       15.65       25.45      2.52 o 
   7   1   5      530.99      494.87     23.82 o 
   8   1   5        5.38        9.59      2.17 o 
   9   1   5        9.19       13.00      2.43 o 
  10   1   5        0.63        2.77      2.15 o 
  11   1   5       10.66       14.23      2.97 o 
  -9   2   5       18.29       25.69      5.99 o 
  -8   2   5        4.29        8.15      1.83 o 
  -7   2   5        3.58        4.98      1.58 o 
  -6   2   5      137.60      129.84      9.49 o 
  -5   2   5      392.94      362.39     18.17 o 
  -4   2   5      294.97      290.26     12.63 o 
  -3   2   5      721.01      735.76     34.21 o 
  -2   2   5       97.04       81.29      5.37 o 
  -1   2   5      388.73      331.29     20.33 o 
   0   2   5     1647.89     1795.49     81.68 o 
   1   2   5      217.71      232.24      9.68 o 
   2   2   5      825.15      874.34     35.65 o 
   3   2   5      197.19      229.03      9.79 o 
   4   2   5     1578.48     1757.70     71.96 o 
   5   2   5        3.85        4.38      1.40 o 
   6   2   5      250.61      270.32     11.97 o 
   7   2   5        0.46        0.13      1.34 o 
   8   2   5      394.27      379.16     18.86 o 
   9   2   5      362.74      343.81     17.39 o 
  10   2   5       11.80       14.30      3.08 o 
  11   2   5        7.60       13.52      3.08 o 
  12   2   5        3.51        8.08      2.48 o 
  -9   3   5       26.52       34.11     11.84 o 
  -8   3   5        0.09       -0.76      2.21 o 
  -7   3   5        1.00        4.23      3.01 o 
  -6   3   5       10.11       11.12      1.96 o 
  -5   3   5      456.90      427.25     24.12 o 
  -4   3   5      422.69      261.67     24.53 o 
  -3   3   5      181.80      206.88      9.20 o 
  -2   3   5      573.47      617.63     30.08 o 
  -1   3   5      153.26      161.57      7.91 o 
   0   3   5      249.03      231.36     13.18 o 
   1   3   5      135.31      137.67      5.86 o 
   2   3   5       22.76       21.84      1.48 o 
   3   3   5     1324.45     1479.87     60.53 o 
   4   3   5       26.20       15.47      1.47 o 
   5   3   5        6.24       13.56      1.49 o 
   6   3   5        0.22        2.68      1.10 o 
   7   3   5      142.50      131.77      7.35 o 
   8   3   5      127.48      133.62      7.63 o 
   9   3   5       59.40       57.95      4.66 o 
  10   3   5       97.95       87.56      7.45 o 
  11   3   5       13.85       17.19      3.55 o 
  12   3   5        1.87        2.62      1.66 o 
  -9   4   5        7.42        9.13      3.85 o 
  -8   4   5       10.44        8.99      4.14 o 
  -7   4   5        0.98        1.20      1.86 o 
  -6   4   5      110.09      104.36      9.33 o 
  -5   4   5      707.33      511.59     46.48 o 
  -4   4   5      215.53      189.43      8.65 o 
  -3   4   5        2.01        2.32      0.69 o 
  -2   4   5      111.79      112.07      5.20 o 
  -1   4   5      421.95      392.87     16.33 o 
   0   4   5      515.05      591.74     35.02 o 
   1   4   5      331.91      305.16     14.08 o 
   2   4   5      175.88      232.15     11.64 o 
   3   4   5       42.30       34.05      2.05 o 
   4   4   5      830.87      954.14     45.43 o 
   5   4   5       22.91       29.69      2.16 o 
   6   4   5      204.25      206.82     11.13 o 
   7   4   5       50.47       51.71      4.02 o 
   8   4   5        5.18        5.29      2.42 o 
   9   4   5      514.37      548.81     38.37 o 
  10   4   5       35.84       42.11      5.18 o 
  11   4   5       51.21       60.00      8.99 o 
  12   4   5        0.15       -1.88      2.41 o 
  -8   5   5       19.63       22.59      3.80 o 
  -7   5   5        6.49        5.72      5.06 o 
  -6   5   5       95.05       88.13      7.85 o 
  -5   5   5      207.52      185.69     22.67 o 
  -4   5   5      141.69      144.29      6.82 o 
  -3   5   5       15.28       14.63      1.36 o 
  -2   5   5        4.24        3.99      0.66 o 
  -1   5   5      569.98      587.80     28.59 o 
   0   5   5      965.94     1093.07     64.23 o 
   1   5   5     1294.57     1348.50     57.50 o 
   2   5   5      161.02      160.86      8.33 o 
   3   5   5     1550.46     1592.24     72.76 o 
   4   5   5        3.69        5.15      1.02 o 
   5   5   5     1069.78     1158.83     47.97 o 
   6   5   5      385.68      384.98     16.53 o 
   7   5   5       71.26       65.85      4.66 o 
   8   5   5        2.99        2.58      1.63 o 
   9   5   5        1.29        0.94      1.96 o 
  10   5   5       60.77       60.51      6.17 o 
  11   5   5        0.01        0.57      2.23 o 
  12   5   5        1.16        1.42      2.96 o 
  -8   6   5       12.86       10.80      3.07 o 
  -7   6   5       76.13       85.08     15.83 o 
  -6   6   5        0.91       -0.10      1.86 o 
  -5   6   5        2.46        2.89      2.28 o 
  -4   6   5      762.85      697.42     34.22 o 
  -3   6   5      126.76      129.14      7.44 o 
  -2   6   5       64.33       56.70      3.49 o 
  -1   6   5        0.00        0.03      0.74 o 
   0   6   5      157.23      135.91      7.25 o 
   1   6   5      270.94      350.00     14.70 o 
   2   6   5      287.67      243.97     10.37 o 
   3   6   5       35.77       39.01      2.29 o 
   4   6   5      153.76      158.03      9.37 o 
   5   6   5       94.25      103.53      5.03 o 
   6   6   5       29.96       29.39      2.83 o 
   7   6   5      448.31      389.41     27.57 o 
   8   6   5        5.35        5.52      2.33 o 
   9   6   5      125.34      126.52      7.66 o 
  10   6   5       16.09       18.24      3.35 o 
  11   6   5        0.09        1.40      1.96 o 
  -8   7   5        8.27       14.46      4.35 o 
  -7   7   5       68.65       80.37      7.40 o 
  -6   7   5       26.62       30.78      4.78 o 
  -5   7   5       45.18       41.24      6.78 o 
  -4   7   5       54.83       49.65      3.69 o 
  -3   7   5       72.70       70.06      4.74 o 
  -2   7   5        3.05        3.37      1.91 o 
  -1   7   5        4.20        3.67      1.07 o 
   0   7   5      387.67      376.00     20.00 o 
   1   7   5      454.32      504.17     20.99 o 
   2   7   5      285.11      291.36     12.64 o 
   3   7   5        3.29        5.56      0.95 o 
   4   7   5      181.03      174.15      8.89 o 
   5   7   5       16.31       18.54      2.69 o 
   6   7   5      168.56      140.73      7.91 o 
   7   7   5        2.19        1.90      1.74 o 
   8   7   5       29.57       28.50      3.22 o 
   9   7   5      114.23      102.68      7.89 o 
  10   7   5        4.81        9.48      2.90 o 
  11   7   5        4.77        3.97      2.57 o 
  -7   8   5       19.37       20.26      5.85 o 
  -6   8   5        7.11        9.78      2.78 o 
  -5   8   5      108.94      100.74     17.76 o 
  -4   8   5      191.76      179.75     12.10 o 
  -3   8   5      445.37      441.50     22.08 o 
  -2   8   5      303.18      311.28     20.94 o 
  -1   8   5      195.59      198.21     20.72 o 
   0   8   5        0.87       -0.31      0.95 o 
   1   8   5       48.99       56.25      3.03 o 
   2   8   5      229.90      235.98     12.39 o 
   3   8   5       41.83       46.97      2.67 o 
   4   8   5      224.36      199.66     10.39 o 
   5   8   5       27.56       26.49      2.58 o 
   6   8   5      184.79      174.46     15.06 o 
   7   8   5        2.28        1.37      1.47 o 
   8   8   5       78.09       83.07      5.74 o 
   9   8   5       45.11       44.01      9.56 o 
  10   8   5        3.18        3.62      2.31 o 
  11   8   5       28.42       26.91      4.38 o 
  -7   9   5       23.67       26.37      5.63 o 
  -6   9   5       18.55       28.80      4.42 o 
  -5   9   5        0.97       -0.93      1.74 o 
  -4   9   5       73.14       67.77      6.06 o 
  -3   9   5       60.28       55.16      4.27 o 
  -2   9   5        4.52        5.85      3.49 o 
  -1   9   5       25.15       21.04      2.33 o 
   0   9   5      609.74      582.30     28.75 o 
   1   9   5       54.33       43.60      2.94 o 
   2   9   5      741.33      747.75     31.06 o 
   3   9   5       86.64       78.63      4.00 o 
   4   9   5       76.95       60.60      4.01 o 
   5   9   5        5.14        1.87      1.30 o 
   6   9   5       63.18       51.35      4.02 o 
   7   9   5        3.66        0.13      1.53 o 
   8   9   5       25.71       28.66      3.26 o 
   9   9   5       13.42        8.94      2.85 o 
  10   9   5       12.14       10.29      3.01 o 
  11   9   5        0.46        0.03      1.93 o 
  -6  10   5        1.41        0.84      2.00 o 
  -5  10   5       34.14       35.58      8.70 o 
  -4  10   5        0.33       -0.14      1.68 o 
  -3  10   5        0.47        2.61      1.42 o 
  -2  10   5       34.22       30.48      4.32 o 
  -1  10   5      126.60      104.30      6.32 o 
   0  10   5       26.42       27.15      3.31 o 
   1  10   5      536.40      543.11     26.83 o 
   2  10   5        0.07        2.97      1.74 o 
   3  10   5       33.93       28.09      2.35 o 
   4  10   5       20.08       18.84      2.19 o 
   5  10   5       16.19        7.42      1.92 o 
   6  10   5      100.66       85.69      9.93 o 
   7  10   5        3.50        1.58      1.60 o 
   8  10   5        0.63        1.61      1.62 o 
   9  10   5        7.75        7.51      1.98 o 
  10  10   5        4.65       13.42      8.20 o 
  11  10   5        5.55        9.61      3.02 o 
  -6  11   5        4.51        3.71      3.28 o 
  -5  11   5        3.92        6.79      2.61 o 
  -4  11   5        6.05        4.63      2.22 o 
  -3  11   5       14.71       16.96      3.28 o 
  -2  11   5       67.29       58.28      8.27 o 
  -1  11   5       26.88       24.80      2.68 o 
   0  11   5       66.97       68.27      5.12 o 
   1  11   5       41.25       39.24      3.96 o 
   2  11   5      495.96      544.62     22.96 o 
   3  11   5       16.93       14.76      1.56 o 
   4  11   5      106.78      103.59      6.16 o 
   5  11   5       85.31       76.20      6.71 o 
   6  11   5       49.77       39.61      3.48 o 
   7  11   5        6.82        6.32      1.92 o 
   8  11   5        0.38        4.09      2.81 o 
   9  11   5       13.89       15.08      2.58 o 
  10  11   5       26.04       30.41      4.35 o 
  -5  12   5       12.32        8.36      2.78 o 
  -4  12   5       52.90       52.98      5.85 o 
  -3  12   5       54.52       54.41      5.69 o 
  -2  12   5        0.04        0.55      4.99 o 
  -1  12   5        8.48        7.25      2.17 o 
   0  12   5      177.39      178.55      9.91 o 
   1  12   5       56.69       58.28      4.13 o 
   2  12   5       23.73       20.65      2.68 o 
   3  12   5        2.35        4.63      1.24 o 
   4  12   5       43.71       39.18      3.15 o 
   5  12   5       81.94       58.77      6.22 o 
   6  12   5       85.69       78.85      5.27 o 
   7  12   5       38.95       26.21      5.05 o 
   8  12   5       15.26       20.33      4.21 o 
   9  12   5       57.73       65.13      5.83 o 
  10  12   5        1.69        4.22      2.14 o 
  -4  13   5        0.62        4.35      4.85 o 
  -3  13   5        5.13        6.88      2.35 o 
  -2  13   5        0.25       -0.54      1.52 o 
  -1  13   5       29.83       27.82      3.87 o 
   0  13   5       13.25       16.68      2.36 o 
   1  13   5       63.08       61.50      4.38 o 
   2  13   5        0.04       -1.36      1.44 o 
   3  13   5        4.50        3.80      1.66 o 
   4  13   5      116.14      105.74     10.57 o 
   5  13   5        6.98        8.17      1.85 o 
   6  13   5       66.43       60.21      8.04 o 
   7  13   5       14.04       11.35      2.24 o 
   8  13   5        3.84        3.45      1.81 o 
   9  13   5        0.05        1.71      2.07 o 
  -3  14   5        0.23        0.87      2.42 o 
  -2  14   5        0.80        4.85      3.14 o 
  -1  14   5        0.31       -1.18      1.18 o 
   0  14   5       56.78       55.62      5.17 o 
   1  14   5        5.02        6.55      1.98 o 
   2  14   5        0.56       -0.23      2.00 o 
   3  14   5       84.70       87.40      6.91 o 
   4  14   5      258.49      249.19     46.64 o 
   5  14   5       19.57       26.52      4.17 o 
   6  14   5        8.80        5.49      1.68 o 
   7  14   5        1.38        4.42      1.73 o 
   8  14   5       12.43       15.01      3.92 o 
   9  14   5       14.28        9.07      2.36 o 
  -2  15   5       25.16       19.54      5.85 o 
  -1  15   5        6.71        7.83      5.15 o 
   0  15   5       13.41       16.32      2.92 o 
   1  15   5       20.96       20.47      3.17 o 
   2  15   5        7.14        8.55      2.92 o 
   3  15   5        0.00        0.58      1.77 o 
   4  15   5       22.85       31.27     10.34 o 
   5  15   5       66.10       74.87      7.49 o 
   6  15   5       43.52       48.83      4.84 o 
   7  15   5       11.87       15.37      2.60 o 
   8  15   5        0.03        0.57      1.58 o 
  -1  16   5        0.45       -0.71      2.14 o 
   0  16   5       35.57       38.72      4.44 o 
   1  16   5       11.79        9.11      5.78 o 
   2  16   5        5.19        7.29      2.22 o 
   3  16   5       18.04       25.56      7.20 o 
   4  16   5        5.39        4.01      2.09 o 
   5  16   5       64.64       73.46     16.90 o 
   6  16   5       14.67       16.73      2.94 o 
   2  17   5        0.20       -1.20      2.13 o 
   3  17   5        2.27        1.71      2.18 o 
   4  17   5        5.50        4.87      2.33 o 
  -3 -15   6        5.64        3.57      2.85 o 
  -2 -15   6       76.63       59.91      8.13 o 
  -1 -15   6        1.90        1.85      2.71 o 
   0 -15   6        5.28       12.27      3.71 o 
   2 -15   6        1.22        4.28      1.57 o 
  -4 -14   6        2.73        1.48      1.55 o 
  -3 -14   6      126.42      102.84     11.13 o 
  -2 -14   6        1.03       -0.22      1.40 o 
  -1 -14   6      215.41      205.60     14.67 o 
   0 -14   6        3.81        4.35      2.64 o 
   2 -14   6       39.33       44.86      4.99 o 
   3 -14   6        2.85        1.02      2.50 o 
   4 -14   6       28.68       32.49      3.80 o 
  -6 -13   6        0.12       -0.71      2.00 o 
  -5 -13   6        0.28        1.34      2.08 o 
  -4 -13   6        8.55        8.88      2.80 o 
  -3 -13   6       68.40       55.03      6.06 o 
  -2 -13   6      303.20      243.93     16.90 o 
  -1 -13   6        5.63        8.42      3.57 o 
   0 -13   6       38.63       42.87      4.90 o 
   1 -13   6        9.95        7.09      1.43 o 
   2 -13   6        1.31        2.66      3.21 o 
   3 -13   6        1.29       -0.42      1.31 o 
   4 -13   6       17.16       14.62      2.71 o 
   5 -13   6        1.27        2.48      1.12 o 
  -6 -12   6       53.56       71.39      9.34 o 
  -5 -12   6       24.74       25.45      4.01 o 
  -4 -12   6       10.87       15.07      3.41 o 
  -3 -12   6       67.14       59.38      6.17 o 
  -2 -12   6       27.31       37.12      4.66 o 
  -1 -12   6      166.93      179.58     12.75 o 
   0 -12   6        6.85        4.93      2.01 o 
   1 -12   6       30.99       37.17      4.42 o 
   2 -12   6        5.26        6.26      1.48 o 
   3 -12   6        2.62        2.28      1.58 o 
   4 -12   6        0.20        2.62      1.33 o 
   5 -12   6       11.87       14.81      3.49 o 
   6 -12   6       13.03       12.32      2.21 o 
  -7 -11   6       38.37       53.90      6.33 o 
  -6 -11   6       53.51       48.53      5.76 o 
  -5 -11   6        1.43        0.71      1.51 o 
  -4 -11   6        0.35        0.76      1.56 o 
  -3 -11   6       95.78       91.59      7.57 o 
  -2 -11   6      166.49      151.26     11.03 o 
  -1 -11   6       86.76       75.10      6.52 o 
   0 -11   6       25.67       29.17      4.04 o 
   1 -11   6        1.12        1.87      1.01 o 
   2 -11   6       32.92       33.64      3.46 o 
   3 -11   6       22.41       21.63      3.00 o 
   4 -11   6       62.25       64.00     13.41 o 
   5 -11   6        2.25        1.89      2.21 o 
   6 -11   6        2.40        1.43      2.50 o 
   7 -11   6        0.21       -0.53      2.50 o 
  -7 -10   6        1.74        4.43      1.74 o 
  -6 -10   6        6.85        5.85      2.12 o 
  -5 -10   6       51.85       49.97      5.58 o 
  -4 -10   6        1.71       -0.10      1.26 o 
  -3 -10   6      147.46      149.63     11.00 o 
  -2 -10   6       59.55       56.88      5.46 o 
  -1 -10   6      212.67      199.43     15.84 o 
   0 -10   6        2.13        2.37      1.74 o 
   1 -10   6       57.57       63.01      4.36 o 
   2 -10   6       15.19       19.06      4.86 o 
   3 -10   6        8.63        6.96      1.46 o 
   4 -10   6        0.04       -0.39      1.14 o 
   5 -10   6        6.18        6.54      3.42 o 
   6 -10   6        5.23        6.65      2.00 o 
   7 -10   6        0.15        0.78      1.09 o 
   8 -10   6        0.26        0.77      1.10 o 
  -8  -9   6        0.88        5.91      2.28 o 
  -7  -9   6        0.07        1.66      2.50 o 
  -6  -9   6       23.53       22.12      3.70 o 
  -5  -9   6        1.98        3.61      1.91 o 
  -4  -9   6       28.71       24.34      3.70 o 
  -3  -9   6       14.77       19.69      3.22 o 
  -2  -9   6       15.41       17.67      2.87 o 
  -1  -9   6      109.19      103.39      6.20 o 
   0  -9   6        0.71        0.42      0.83 o 
   1  -9   6       91.68       74.81      4.73 o 
   2  -9   6       29.45       29.10      2.79 o 
   3  -9   6        5.38        9.57      1.53 o 
   4  -9   6       22.72       28.39      3.19 o 
   5  -9   6        1.04        1.91      1.30 o 
   6  -9   6        0.48        0.82      2.00 o 
   7  -9   6       11.38       11.09      4.92 o 
   8  -9   6        1.11        1.91      1.23 o 
  -8  -8   6        0.77        3.99      1.58 o 
  -7  -8   6        0.17        1.34      2.28 o 
  -6  -8   6        1.72        6.75      2.20 o 
  -5  -8   6       84.62       94.09      8.55 o 
  -4  -8   6      239.64      221.06     35.59 o 
  -3  -8   6       14.87       15.17      2.80 o 
  -2  -8   6       12.39       13.13      2.76 o 
  -1  -8   6        5.69        9.32      2.70 o 
   0  -8   6       22.23       21.05      2.00 o 
   1  -8   6       23.79       21.87      2.16 o 
   2  -8   6       70.81       70.05      4.41 o 
   3  -8   6      402.86      390.08     19.94 o 
   4  -8   6       83.36       73.00      4.74 o 
   5  -8   6       30.43       26.59      3.13 o 
   6  -8   6        2.14        3.17      1.78 o 
   7  -8   6       21.04       19.08      4.28 o 
   8  -8   6        1.02       -1.07      1.07 o 
   9  -8   6        0.01        2.06      1.64 o 
  -8  -7   6        4.90        7.47      2.03 o 
  -7  -7   6        0.57       -0.64      0.99 o 
  -6  -7   6       18.55       24.46      4.09 o 
  -5  -7   6       97.98      111.10      6.45 o 
  -4  -7   6      114.90       92.76      5.51 o 
  -3  -7   6      623.59      636.32     26.60 o 
  -2  -7   6       34.67       35.49      4.03 o 
  -1  -7   6       33.34       38.62      3.17 o 
   0  -7   6        0.11        0.91      0.93 o 
   1  -7   6       53.88       54.35      3.61 o 
   2  -7   6        3.75        5.05      1.14 o 
   3  -7   6       51.68       42.95      3.20 o 
   4  -7   6      315.34      302.42     21.61 o 
   5  -7   6      105.60      103.15      5.82 o 
   6  -7   6        0.46        0.83      1.14 o 
   7  -7   6        0.66       -0.49      1.15 o 
   8  -7   6       34.52       34.67      3.39 o 
   9  -7   6       11.10        9.99      2.50 o 
  -9  -6   6       49.80       58.74      6.10 o 
  -8  -6   6        0.44        0.13      1.11 o 
  -7  -6   6        1.61        2.80      1.34 o 
  -6  -6   6      111.80       96.69      6.00 o 
  -5  -6   6       11.72        7.51      1.63 o 
  -4  -6   6       19.20       21.34      1.91 o 
  -3  -6   6      119.36       96.40      5.11 o 
  -2  -6   6      158.31      143.71      7.02 o 
  -1  -6   6      202.34      226.66      9.80 o 
   0  -6   6       49.65       43.21      2.94 o 
   1  -6   6      401.14      483.24     28.21 o 
   2  -6   6      158.76      181.72      9.58 o 
   3  -6   6        1.12        1.40      0.91 o 
   4  -6   6        4.18        6.64      1.24 o 
   5  -6   6      233.90      222.15     12.18 o 
   6  -6   6       50.60       57.71      4.01 o 
   7  -6   6       13.26        9.81      1.97 o 
   8  -6   6       23.46       20.24      2.69 o 
   9  -6   6        5.08        7.18      1.96 o 
  10  -6   6       30.23       32.53      3.56 o 
  -9  -5   6        1.55        0.16      4.35 o 
  -8  -5   6        8.79       13.67      1.70 o 
  -7  -5   6        9.23        9.57      1.78 o 
  -6  -5   6        0.08        0.74      1.23 o 
  -5  -5   6       57.88       38.77      3.32 o 
  -4  -5   6       15.01       16.20      3.50 o 
  -3  -5   6       35.79       31.14      2.20 o 
  -2  -5   6       42.20       49.53      2.73 o 
  -1  -5   6       26.74       23.04      1.50 o 
   0  -5   6       11.61       10.67      1.26 o 
   1  -5   6       21.08       22.58      1.87 o 
   2  -5   6        4.94        3.12      0.83 o 
   3  -5   6        0.11       -0.52      0.52 o 
   4  -5   6      488.31      485.13     22.89 o 
   5  -5   6      244.72      215.16     10.87 o 
   6  -5   6        3.44        4.46      1.40 o 
   7  -5   6        4.76        6.49      2.20 o 
   8  -5   6       14.76       12.04      2.19 o 
   9  -5   6        0.18       -1.09      1.09 o 
  10  -5   6       29.78       35.34      3.71 o 
  -9  -4   6       22.42       23.94      4.56 o 
  -8  -4   6        4.79        5.00      2.31 o 
  -7  -4   6        4.91        4.81      1.67 o 
  -6  -4   6       39.19       29.59      2.53 o 
  -5  -4   6       43.63       38.77      4.06 o 
  -4  -4   6        0.18        0.81      0.90 o 
  -3  -4   6       42.83       45.27      2.75 o 
  -2  -4   6      163.30      185.30      9.80 o 
  -1  -4   6       88.42       68.16      4.13 o 
   0  -4   6       20.39       26.17      2.13 o 
   1  -4   6       20.56        7.15      1.15 o 
   2  -4   6       60.65       85.26      5.10 o 
   3  -4   6       77.45       78.20      3.83 o 
   4  -4   6     1368.27     1403.06     57.43 o 
   5  -4   6      517.15      477.44     28.10 o 
   6  -4   6      350.83      295.07     14.62 o 
   7  -4   6      180.79      170.20      9.23 o 
   8  -4   6       20.75       17.33      3.04 o 
   9  -4   6       63.28       63.35      7.10 o 
  10  -4   6       20.09       17.44      2.61 o 
  -9  -3   6        2.96        0.70      1.78 o 
  -8  -3   6        0.06       -0.08      1.47 o 
  -7  -3   6       75.77       84.41      5.06 o 
  -6  -3   6        0.12        0.70      1.03 o 
  -5  -3   6       90.67       82.26      5.48 o 
  -4  -3   6        2.73        2.05      0.99 o 
  -3  -3   6        0.22       -0.71      0.71 o 
  -2  -3   6      210.38      191.67      9.36 o 
  -1  -3   6       19.93       16.89      1.31 o 
   0  -3   6      545.39      614.62     30.04 o 
   1  -3   6        0.70        0.74      0.65 o 
   2  -3   6      169.25      177.22      7.58 o 
   3  -3   6      946.16      989.26     40.64 o 
   4  -3   6      222.87      228.75     10.72 o 
   5  -3   6       67.90       65.40      4.10 o 
   6  -3   6      477.80      468.23     22.44 o 
   7  -3   6      898.21      894.48     41.95 o 
   8  -3   6       34.32       43.31      5.00 o 
   9  -3   6        1.09        1.28      1.51 o 
  10  -3   6       15.51       15.12      2.54 o 
  11  -3   6        2.91        0.21      1.93 o 
  -9  -2   6        4.79        9.34      2.36 o 
  -8  -2   6        6.08        8.98      2.22 o 
  -7  -2   6        1.30        2.10      2.24 o 
  -6  -2   6       34.26       42.87      3.07 o 
  -5  -2   6       11.85       10.80      1.60 o 
  -4  -2   6      394.88      367.37     20.40 o 
  -3  -2   6       25.26       35.86      2.80 o 
  -2  -2   6      522.02      540.51     22.61 o 
  -1  -2   6       19.73       26.15      1.69 o 
   0  -2   6      446.46      524.39     25.81 o 
   1  -2   6       72.50       72.38      6.97 o 
   2  -2   6      602.99      618.69     28.45 o 
   3  -2   6      565.99      612.52     28.88 o 
   4  -2   6      309.98      299.92     13.63 o 
   5  -2   6        4.18        7.14      1.39 o 
   6  -2   6      117.84      116.15      6.55 o 
   7  -2   6        0.23        2.52      1.67 o 
   8  -2   6       40.16       38.26      3.64 o 
   9  -2   6       56.88       57.10      4.70 o 
  10  -2   6        0.05       -0.77      1.21 o 
  11  -2   6       84.21       90.87     11.10 o 
  -9  -1   6        3.17        3.94      1.81 o 
  -8  -1   6        6.77        7.39      1.89 o 
  -7  -1   6        6.00        5.10      1.94 o 
  -6  -1   6        1.33        3.16      1.15 o 
  -5  -1   6       28.10       26.07      2.33 o 
  -4  -1   6       16.83       15.12      1.73 o 
  -3  -1   6       69.08       65.93      4.65 o 
  -2  -1   6        0.15       -0.06      0.69 o 
  -1  -1   6     1126.22     1249.28     57.08 o 
   0  -1   6       57.59       49.50      3.04 o 
   1  -1   6        0.39        0.37      0.29 o 
   2  -1   6       12.78        8.30      0.72 o 
   3  -1   6       99.77       89.63      4.24 o 
   4  -1   6      113.29      124.87      5.76 o 
   5  -1   6        7.66        3.98      1.10 o 
   6  -1   6       90.35       90.20      5.37 o 
   7  -1   6      745.39      676.15     32.13 o 
   8  -1   6      139.07      119.54      7.10 o 
   9  -1   6        4.00        2.85      3.60 o 
  10  -1   6        4.97        7.09      1.92 o 
  11  -1   6        4.29        3.91      1.73 o 
  -9   0   6       20.66       33.23      4.77 o 
  -8   0   6        2.37        4.90      1.55 o 
  -7   0   6        3.24        3.39      1.35 o 
  -6   0   6      197.45      213.84     10.83 o 
  -5   0   6       79.01       74.67      4.22 o 
  -4   0   6       11.81       10.28      1.46 o 
  -3   0   6       33.90       35.64      2.35 o 
  -2   0   6        0.87       -0.62      0.67 o 
  -1   0   6       10.81       18.27      1.38 o 
   0   0   6        2.42        4.05      0.63 o 
   1   0   6      659.13      834.39     45.42 o 
   2   0   6        4.02        5.09      0.62 o 
   3   0   6     1181.72     1358.60     63.51 o 
   4   0   6     1632.38     1752.47     71.97 o 
   5   0   6       85.98       79.11      4.05 o 
   6   0   6       57.38       55.22      3.75 o 
   7   0   6        2.16       -0.40      1.23 o 
   8   0   6       16.85       13.03      3.57 o 
   9   0   6        9.33       17.97      2.68 o 
  10   0   6       51.67       45.12      4.25 o 
  11   0   6        7.28        8.54      2.01 o 
  -9   1   6       10.00       14.84      4.21 o 
  -8   1   6        4.84        6.53      1.64 o 
  -7   1   6        0.52        2.18      1.45 o 
  -6   1   6      100.57       87.97      4.72 o 
  -5   1   6      254.72      256.00     11.42 o 
  -4   1   6       67.26       54.54      3.27 o 
  -3   1   6        0.26        0.22      0.79 o 
  -2   1   6       62.16       64.73      3.35 o 
  -1   1   6      141.92      178.06      9.45 o 
   0   1   6      414.92      531.64     25.78 o 
   1   1   6        0.68        2.17      0.61 o 
   2   1   6       92.09       63.78      3.62 o 
   3   1   6      488.42      500.93     22.81 o 
   4   1   6      379.25      394.77     21.03 o 
   5   1   6       27.64       23.47      1.89 o 
   6   1   6      253.54      258.36     12.86 o 
   7   1   6      200.44      196.64     10.28 o 
   8   1   6      260.34      216.71     11.48 o 
   9   1   6      134.32      116.94      7.10 o 
  10   1   6       20.29       20.55      3.63 o 
  11   1   6       25.80       22.29      3.66 o 
  -9   2   6        0.31        1.41      2.03 o 
  -8   2   6        0.89        2.66      1.85 o 
  -7   2   6        1.58        2.97      1.16 o 
  -6   2   6       35.41       38.19      3.31 o 
  -5   2   6       20.78       21.12      2.04 o 
  -4   2   6      289.44      277.15     14.22 o 
  -3   2   6      260.03      257.44     13.29 o 
  -2   2   6     1046.68     1006.62     86.01 o 
  -1   2   6     1499.03     1705.13    105.02 o 
   0   2   6       40.76       53.69      2.86 o 
   1   2   6     1541.47     1775.60     72.22 o 
   2   2   6       60.44       59.04      3.45 o 
   3   2   6      813.56      881.95     40.37 o 
   4   2   6     1098.48     1205.31     49.47 o 
   5   2   6      392.33      470.65     19.93 o 
   6   2   6       14.75       19.67      2.74 o 
   7   2   6       73.94       69.71      5.81 o 
   8   2   6       12.15        7.47      1.97 o 
   9   2   6       13.44       12.93      2.36 o 
  10   2   6       51.13       50.82      4.52 o 
  11   2   6        0.14       -0.01      2.21 o 
  12   2   6       39.72       53.85      6.25 o 
  -8   3   6        0.57        0.34      1.64 o 
  -7   3   6       87.03       96.14     17.33 o 
  -6   3   6        1.06        1.92      1.60 o 
  -5   3   6     1264.94     1204.48     85.52 o 
  -4   3   6        3.47        3.48      1.77 o 
  -3   3   6      397.10      396.49     16.88 o 
  -2   3   6       67.32       56.22      3.02 o 
  -1   3   6       21.45       21.32      4.66 o 
   0   3   6      847.84      768.05     45.97 o 
   1   3   6      702.91      827.44     46.14 o 
   2   3   6      202.11      189.45      9.63 o 
   3   3   6      101.84      148.56      7.74 o 
   4   3   6      261.18      274.26     11.80 o 
   5   3   6     1121.46     1131.01     46.58 o 
   6   3   6      186.20      201.75      9.16 o 
   7   3   6      104.97      107.22      6.20 o 
   8   3   6       54.31       61.84      4.62 o 
   9   3   6       43.68       44.60      4.00 o 
  10   3   6       94.93      101.12      8.21 o 
  11   3   6        0.00        2.21      2.12 o 
  12   3   6        0.41       -1.04      2.52 o 
  -8   4   6        5.07       10.34      2.84 o 
  -7   4   6        0.80        1.46      1.95 o 
  -6   4   6       16.79       17.39      3.27 o 
  -5   4   6      296.42      275.06     14.98 o 
  -4   4   6      804.27      800.05     33.40 o 
  -3   4   6      160.96      165.42      7.55 o 
  -2   4   6       88.50       79.50      5.88 o 
  -1   4   6       20.15       24.16      2.07 o 
   0   4   6       18.10       27.54      2.16 o 
   1   4   6      688.38      810.52     47.33 o 
   2   4   6      202.22      214.47      9.13 o 
   3   4   6       40.81       23.20      1.59 o 
   4   4   6      179.95      152.43      6.94 o 
   5   4   6        3.56        7.25      1.20 o 
   6   4   6      115.28      116.99      5.81 o 
   7   4   6      106.24       99.78      5.87 o 
   8   4   6       10.15       12.26      2.35 o 
   9   4   6       77.46       78.53      6.69 o 
  10   4   6        7.61       12.24      3.57 o 
  11   4   6        7.36        7.59      2.70 o 
  12   4   6        0.42        4.40      3.64 o 
  -8   5   6        6.13        6.46      2.50 o 
  -7   5   6        5.46        2.42      3.28 o 
  -6   5   6        1.40        1.08      1.88 o 
  -5   5   6      939.71      800.29     46.45 o 
  -4   5   6      349.85      334.46     24.60 o 
  -3   5   6        0.05        0.87      1.12 o 
  -2   5   6       71.11       71.23      4.57 o 
  -1   5   6        1.38        2.47      0.94 o 
   0   5   6       38.34       42.58      2.91 o 
   1   5   6       11.71       16.01      1.52 o 
   2   5   6      143.40      130.18      5.80 o 
   3   5   6       39.11       45.33      2.61 o 
   4   5   6      376.95      332.66     14.14 o 
   5   5   6        4.14        4.58      1.11 o 
   6   5   6       77.27       71.55      4.22 o 
   7   5   6        2.14        2.01      1.19 o 
   8   5   6       31.77       29.48      6.06 o 
   9   5   6        0.00       -0.41      1.71 o 
  10   5   6      194.90      198.48     13.40 o 
  11   5   6       19.34       22.66      4.10 o 
  12   5   6       11.64       11.56      3.42 o 
  -8   6   6        1.66        5.52      2.17 o 
  -7   6   6        3.65       11.03      2.60 o 
  -6   6   6       19.09       20.63      3.43 o 
  -5   6   6       64.26       69.14      7.99 o 
  -4   6   6       94.15       87.87      5.59 o 
  -3   6   6        8.50       10.32      2.06 o 
  -2   6   6       35.43       28.66      4.21 o 
  -1   6   6        1.97        2.30      0.96 o 
   0   6   6       18.67       24.71      2.16 o 
   1   6   6        0.06        0.48      1.09 o 
   2   6   6      276.29      280.65     14.07 o 
   3   6   6        7.21        9.17      1.09 o 
   4   6   6       83.02       88.78      4.38 o 
   5   6   6       45.46       52.52      4.36 o 
   6   6   6       50.64       45.18      3.55 o 
   7   6   6       12.24       14.56      2.30 o 
   8   6   6       64.60       56.93      4.53 o 
   9   6   6        1.75        1.45      1.85 o 
  10   6   6        4.35        3.93      4.07 o 
  11   6   6        3.25        0.71      4.56 o 
  -7   7   6       17.74       12.36      4.71 o 
  -6   7   6        1.44        1.43      1.90 o 
  -5   7   6        1.59        2.63      2.42 o 
  -4   7   6      135.42      146.22      8.43 o 
  -3   7   6        0.45        0.48      1.13 o 
  -2   7   6       10.12       12.44      3.21 o 
  -1   7   6       35.66       29.20      4.65 o 
   0   7   6        4.83        5.11      1.20 o 
   1   7   6       62.78       60.37      3.81 o 
   2   7   6        8.39        6.76      0.99 o 
   3   7   6       90.96       80.86      5.79 o 
   4   7   6       70.91       70.87      3.67 o 
   5   7   6       35.39       40.05      3.15 o 
   6   7   6      181.50      153.36     14.01 o 
   7   7   6       45.59       56.08      5.25 o 
   8   7   6        4.76        2.62      1.57 o 
   9   7   6        1.76        1.50      1.99 o 
  10   7   6       31.35       35.23      4.71 o 
  11   7   6       13.06       11.66      3.07 o 
  -7   8   6       10.31       11.70      3.01 o 
  -6   8   6       32.56       34.27     10.91 o 
  -5   8   6        3.47        8.16      2.61 o 
  -4   8   6       10.30       10.28      6.20 o 
  -3   8   6      239.43      252.62     16.01 o 
  -2   8   6      190.09      176.63     12.75 o 
  -1   8   6        0.07        0.80      1.53 o 
   0   8   6       48.60       49.20      7.00 o 
   1   8   6       13.61       10.72      1.54 o 
   2   8   6        2.96        5.10      0.94 o 
   3   8   6        3.14        3.33      0.95 o 
   4   8   6       10.02        9.95      1.55 o 
   5   8   6      179.93      145.06      7.96 o 
   6   8   6       33.41       28.00      2.89 o 
   7   8   6       82.67       68.87      4.89 o 
   8   8   6      165.65      142.63      8.88 o 
   9   8   6      117.96      124.05      9.01 o 
  10   8   6        0.71        0.58      1.95 o 
  11   8   6        6.29       12.92      3.27 o 
  -6   9   6        0.12       -1.09      2.05 o 
  -5   9   6        2.21       -0.07      1.91 o 
  -4   9   6       41.99       32.77      8.20 o 
  -3   9   6        9.77       11.51      1.92 o 
  -2   9   6        0.46        2.60      1.92 o 
  -1   9   6        0.70        1.00      1.11 o 
   0   9   6       10.18        7.42      1.54 o 
   1   9   6       92.46       94.48      5.63 o 
   2   9   6       60.98       54.58      3.73 o 
   3   9   6       77.69       83.82      4.74 o 
   4   9   6       28.33       21.88      3.42 o 
   5   9   6      128.02      128.67      7.30 o 
   6   9   6       58.84       43.72      3.61 o 
   7   9   6      382.16      316.59     20.43 o 
   8   9   6       30.57       27.53      3.12 o 
   9   9   6       17.61       15.62      2.95 o 
  10   9   6        5.55        6.10      2.57 o 
  11   9   6       34.14       48.84      5.68 o 
  -6  10   6        1.00        0.41      2.85 o 
  -5  10   6        0.80        0.11      1.90 o 
  -4  10   6       44.12       43.49      4.93 o 
  -3  10   6       33.24       27.75      3.13 o 
  -2  10   6       12.24       16.27      3.32 o 
  -1  10   6        5.73        5.62      1.62 o 
   0  10   6      443.34      442.62     22.24 o 
   1  10   6      524.20      526.93     26.28 o 
   2  10   6       14.94       11.41      1.73 o 
   3  10   6       13.48       15.92      1.58 o 
   4  10   6       10.75        8.74      1.58 o 
   5  10   6       38.95       47.50      3.63 o 
   6  10   6       24.74       27.84      5.52 o 
   7  10   6        2.57        1.41      2.29 o 
   8  10   6       69.86       60.50      7.33 o 
   9  10   6       54.44       52.87      4.53 o 
  10  10   6       14.46       12.31      2.74 o 
  11  10   6        4.70        7.08      2.36 o 
  -5  11   6        1.52        4.03      2.29 o 
  -4  11   6        0.10        0.72      1.81 o 
  -3  11   6       10.19       13.42      3.49 o 
  -2  11   6        6.91        8.34      2.53 o 
  -1  11   6       34.05       38.30      5.13 o 
   0  11   6       21.14       22.50      2.51 o 
   1  11   6       74.90       70.89      5.88 o 
   2  11   6      276.02      273.32     14.66 o 
   3  11   6       11.50       11.75      1.73 o 
   4  11   6      199.13      186.65      9.87 o 
   5  11   6      372.49      370.35     38.08 o 
   6  11   6       43.61       24.26      2.73 o 
   7  11   6        1.84        1.41      1.44 o 
   8  11   6        6.97        5.33      1.80 o 
   9  11   6        4.96        7.57      2.05 o 
  10  11   6       31.33       36.30      4.56 o 
  -5  12   6        9.50        9.75      3.17 o 
  -4  12   6       33.00       36.90      7.49 o 
  -3  12   6        0.19       -0.37      1.66 o 
  -2  12   6       21.91       22.29      3.92 o 
  -1  12   6        2.02       -0.07      1.31 o 
   0  12   6        2.60        4.26      1.51 o 
   1  12   6        5.06        6.09      1.64 o 
   2  12   6       33.45       35.51      3.13 o 
   3  12   6       85.20       80.85      6.35 o 
   4  12   6      197.67      204.17     15.98 o 
   5  12   6        0.26        1.36      1.25 o 
   6  12   6       69.08       64.88      4.68 o 
   7  12   6       22.43       18.10      2.51 o 
   8  12   6       12.45       12.91      2.51 o 
   9  12   6        3.33        1.73      1.82 o 
  10  12   6       37.77       41.32      4.86 o 
  -4  13   6       43.45       47.75      7.27 o 
  -3  13   6        7.40        8.12      4.07 o 
  -2  13   6        0.03       -0.05      1.28 o 
  -1  13   6       22.27       20.85      3.91 o 
   0  13   6        1.72        2.22      1.47 o 
   1  13   6        0.33        0.17      2.38 o 
   2  13   6      114.97      122.86      8.84 o 
   3  13   6        0.19       -0.47      1.52 o 
   4  13   6        9.81        9.73      5.42 o 
   5  13   6      134.98      141.07     12.12 o 
   6  13   6        8.47        7.11      1.77 o 
   7  13   6        6.09        8.11      1.86 o 
   8  13   6       64.91       73.45      5.34 o 
   9  13   6        8.71        7.50      2.24 o 
  -3  14   6       19.88       19.47      3.99 o 
  -2  14   6       18.30       20.40      5.71 o 
  -1  14   6        2.19        1.17      1.69 o 
   0  14   6       44.79       46.65      4.71 o 
   1  14   6       58.08       57.64      5.28 o 
   2  14   6      106.17      101.22      7.80 o 
   3  14   6        0.06        2.08      1.70 o 
   4  14   6        8.14        8.51      4.56 o 
   5  14   6       46.61       46.86     13.84 o 
   6  14   6       26.45       27.28      3.53 o 
   7  14   6       18.61       18.87      2.48 o 
   8  14   6        8.40        7.38      2.27 o 
   9  14   6        4.62        6.52      2.14 o 
  -2  15   6        1.98        6.28      3.57 o 
  -1  15   6        0.05        1.91      1.41 o 
   0  15   6       43.40       41.35      7.06 o 
   1  15   6       39.34       50.15      7.20 o 
   2  15   6        1.90        0.43      1.60 o 
   3  15   6        8.84        6.46      2.42 o 
   4  15   6       43.66       38.74      5.85 o 
   5  15   6       16.52       23.41      6.42 o 
   6  15   6       72.17       87.21      8.56 o 
   7  15   6        0.18       -1.14      1.57 o 
   8  15   6        6.97        8.84      3.00 o 
   0  16   6        1.13       -0.23      1.34 o 
   1  16   6        9.53        8.86      2.64 o 
   2  16   6        1.56        0.11      1.77 o 
   3  16   6       13.35       11.76      3.21 o 
   4  16   6       14.31       16.38      4.49 o 
   5  16   6       44.42       58.05      5.48 o 
   6  16   6        0.06       -1.00      2.14 o 
   3  17   6        0.96        0.90      1.91 o 
  -1 -15   7        8.57        7.27      3.57 o 
   0 -15   7       47.23       58.34      7.99 o 
  -3 -14   7       51.99       45.22      7.13 o 
  -2 -14   7       97.76       78.74      9.56 o 
  -1 -14   7       67.33       71.46      8.27 o 
   0 -14   7       11.13       14.41      3.85 o 
   2 -14   7        0.09       -0.86      0.86 o 
   3 -14   7        0.13        0.45      1.34 o 
  -5 -13   7        1.03        0.11      1.61 o 
  -4 -13   7       11.16        8.99      3.14 o 
  -3 -13   7       36.80       25.92      4.01 o 
  -2 -13   7       12.06       17.15      6.20 o 
  -1 -13   7      330.14      333.87     34.88 o 
   0 -13   7       98.07      102.97      8.36 o 
   1 -13   7        2.50       -1.06      1.92 o 
   2 -13   7       12.52       13.05      3.71 o 
   3 -13   7        1.08        1.12      1.48 o 
   4 -13   7       62.65       57.41      5.16 o 
   5 -13   7       16.97       21.30      3.10 o 
  -6 -12   7       17.45       31.51      6.20 o 
  -5 -12   7        0.10        1.67      1.56 o 
  -4 -12   7        2.49        1.06      1.61 o 
  -3 -12   7       32.48       19.98      4.92 o 
  -2 -12   7      459.15      429.32     39.23 o 
  -1 -12   7      101.14      124.75      9.98 o 
   0 -12   7        1.66        0.07      1.82 o 
   1 -12   7        8.50        8.98      1.53 o 
   2 -12   7       22.66       25.09      2.67 o 
   3 -12   7       61.99       48.01      4.42 o 
   4 -12   7        6.99        9.71      5.42 o 
   5 -12   7       22.49       23.32      3.21 o 
   6 -12   7       10.92       15.69      2.71 o 
  -6 -11   7       56.92       54.11     12.84 o 
  -5 -11   7       32.49       32.95      4.42 o 
  -4 -11   7       17.66       21.91      4.28 o 
  -3 -11   7        3.21       -1.00      1.47 o 
  -2 -11   7        7.96        7.86      2.26 o 
  -1 -11   7      277.87      288.44     15.34 o 
   0 -11   7       23.61       17.48      3.32 o 
   1 -11   7        0.56        0.49      1.00 o 
   2 -11   7       24.23       22.41      2.46 o 
   3 -11   7        0.08       -1.18      1.18 o 
   4 -11   7        0.34        3.64      2.71 o 
   5 -11   7        0.00        1.35      1.50 o 
   6 -11   7        0.04        1.66      2.57 o 
   7 -11   7        0.08        2.22      1.35 o 
  -7 -10   7       11.17       14.72      2.74 o 
  -6 -10   7       10.74       16.39      5.99 o 
  -5 -10   7        0.03        2.17      1.78 o 
  -4 -10   7        4.56       10.03      3.99 o 
  -3 -10   7       24.60       26.65      3.90 o 
  -2 -10   7      256.51      222.42     15.22 o 
  -1 -10   7        5.49        8.04      1.83 o 
   0 -10   7       13.68       18.70      3.85 o 
   1 -10   7        0.01        0.99      2.05 o 
   2 -10   7        0.04        1.12      1.00 o 
   3 -10   7        9.04        8.57      1.64 o 
   4 -10   7        3.00        5.44      1.58 o 
   5 -10   7       26.85       30.65      3.50 o 
   6 -10   7        1.01        1.24      3.07 o 
   7 -10   7        0.64        3.40      2.50 o 
  -7  -9   7        3.72       11.13      2.57 o 
  -6  -9   7        0.89       -0.54      2.14 o 
  -5  -9   7        6.53        6.28      2.02 o 
  -4  -9   7       17.93       15.90      2.92 o 
  -3  -9   7      154.54      128.12     25.60 o 
  -2  -9   7       13.87       15.32      5.99 o 
  -1  -9   7      115.07      112.37      6.70 o 
   0  -9   7        7.58        8.64      2.54 o 
   1  -9   7       25.61       23.51      2.33 o 
   2  -9   7       20.46       20.81      2.86 o 
   3  -9   7        0.43        1.92      1.05 o 
   4  -9   7       58.53       60.24      5.03 o 
   5  -9   7        0.00        1.24      1.30 o 
   6  -9   7       29.39       25.88      3.49 o 
   7  -9   7       22.72       23.86      8.20 o 
   8  -9   7        9.90       12.97      2.42 o 
  -8  -8   7       10.13       10.24      2.36 o 
  -7  -8   7        0.54        5.06      1.92 o 
  -6  -8   7        0.21        2.06      1.47 o 
  -5  -8   7       32.46       32.38      4.45 o 
  -4  -8   7      103.71       91.53      9.20 o 
  -3  -8   7       23.97       22.22      3.24 o 
  -2  -8   7       28.19       28.60      2.76 o 
  -1  -8   7       14.84       15.17      1.99 o 
   0  -8   7       43.95       46.67      3.37 o 
   1  -8   7        7.46        5.31      1.20 o 
   2  -8   7        9.87        7.46      2.40 o 
   3  -8   7       88.90       80.10      5.07 o 
   4  -8   7        0.06       -0.94      1.07 o 
   5  -8   7       13.54       12.91      2.24 o 
   6  -8   7        5.63        5.59      1.76 o 
   7  -8   7        1.01        4.17      2.64 o 
   8  -8   7        6.84        9.28      2.20 o 
   9  -8   7        0.00       -1.14      1.28 o 
  -8  -7   7        1.85        2.14      1.71 o 
  -7  -7   7       14.38       21.06      4.56 o 
  -6  -7   7       25.42       27.07      3.96 o 
  -5  -7   7       49.83       46.21      5.07 o 
  -4  -7   7        3.37        1.56      1.44 o 
  -3  -7   7        2.39        4.42      1.42 o 
  -2  -7   7      147.56      127.65      7.36 o 
  -1  -7   7      201.07      194.34     11.31 o 
   0  -7   7      112.31      120.91      7.62 o 
   1  -7   7       79.04       58.66      3.88 o 
   2  -7   7       13.72       11.52      2.21 o 
   3  -7   7       80.17       76.81      4.86 o 
   4  -7   7        1.57        0.19      1.57 o 
   5  -7   7       36.10       34.07      3.69 o 
   6  -7   7      117.46      109.62      9.20 o 
   7  -7   7       50.65       45.67      8.20 o 
   8  -7   7        0.44       -0.77      1.07 o 
   9  -7   7        1.47        0.60      1.21 o 
  -8  -6   7        0.15        2.32      2.09 o 
  -7  -6   7        8.91       10.40      1.95 o 
  -6  -6   7        0.41        1.07      1.17 o 
  -5  -6   7       13.86       10.42      1.88 o 
  -4  -6   7       87.10       71.39      3.98 o 
  -3  -6   7       95.95       74.55      3.93 o 
  -2  -6   7       14.86        9.75      1.66 o 
  -1  -6   7      263.32      291.84     15.00 o 
   0  -6   7       11.15       15.27      1.78 o 
   1  -6   7       17.56       16.67      2.18 o 
   2  -6   7       19.18       13.84      1.62 o 
   3  -6   7        6.10        6.48      1.31 o 
   4  -6   7       40.50       42.61      3.87 o 
   5  -6   7     1701.69     1836.64    105.36 o 
   6  -6   7       27.97       33.45      3.84 o 
   7  -6   7      265.55      259.06     24.89 o 
   9  -6   7        1.03       -1.20      1.20 o 
  10  -6   7        7.47        5.78      2.28 o 
  -8  -5   7        8.03       16.68      3.64 o 
  -7  -5   7        5.64        7.37      3.28 o 
  -6  -5   7       11.64       12.10      2.03 o 
  -5  -5   7       72.59       60.86      3.98 o 
  -4  -5   7        6.75        9.19      1.40 o 
  -3  -5   7      129.76      107.19      5.25 o 
  -2  -5   7       89.33       87.97      6.42 o 
  -1  -5   7      387.36      433.75     26.86 o 
   0  -5   7       74.17       79.41      6.03 o 
   1  -5   7      566.14      632.87     31.22 o 
   2  -5   7      465.49      492.81     24.58 o 
   3  -5   7        1.65        0.92      0.81 o 
   4  -5   7       84.60       82.75      4.20 o 
   5  -5   7        0.08        1.36      1.19 o 
   6  -5   7      502.04      474.97     22.80 o 
   7  -5   7      291.90      272.12     13.80 o 
   8  -5   7       42.51       44.24     11.13 o 
   9  -5   7       26.84       24.75      2.97 o 
  10  -5   7        2.03        1.75      1.39 o 
  -8  -4   7        0.15       -1.85      2.50 o 
  -7  -4   7        0.18        0.69      1.25 o 
  -6  -4   7       74.41       53.56      3.98 o 
  -5  -4   7       74.77       80.16      4.96 o 
  -4  -4   7        8.64       12.53      1.62 o 
  -3  -4   7       14.54       14.56      1.59 o 
  -2  -4   7        0.61        3.22      0.87 o 
  -1  -4   7        0.35        1.04      0.56 o 
   0  -4   7      153.55      155.77      8.27 o 
   1  -4   7        4.33        6.83      1.04 o 
   2  -4   7       30.23       45.35      3.50 o 
   3  -4   7       21.94       28.43      2.31 o 
   4  -4   7       31.48       33.03      2.19 o 
   5  -4   7      315.20      281.66     13.86 o 
   6  -4   7      208.63      196.43     10.21 o 
   7  -4   7       27.94       26.96      4.14 o 
   8  -4   7       12.65        9.99      2.09 o 
   9  -4   7        0.06        2.50      1.45 o 
  10  -4   7        6.24        3.98      2.19 o 
  -8  -3   7        3.88        4.41      1.85 o 
  -7  -3   7        4.54        7.88      4.21 o 
  -6  -3   7       39.72       37.32      2.96 o 
  -5  -3   7      102.88       86.79      4.71 o 
  -4  -3   7       83.03       77.94      4.19 o 
  -3  -3   7      146.20      145.27      8.09 o 
  -2  -3   7        2.88        1.73      0.79 o 
  -1  -3   7     1983.00     2159.78    104.36 o 
   0  -3   7      345.54      336.27     16.90 o 
   1  -3   7       24.35       28.02      4.09 o 
   2  -3   7       79.74       82.91      7.12 o 
   3  -3   7      332.51      366.25     20.59 o 
   4  -3   7      226.64      220.74     11.82 o 
   5  -3   7      821.60      770.28     35.89 o 
   6  -3   7        0.16        0.07      1.23 o 
   7  -3   7      170.71      172.19      9.33 o 
   8  -3   7        1.15        0.09      1.33 o 
   9  -3   7      109.15      111.17      6.94 o 
  10  -3   7        1.97        5.87      1.82 o 
  11  -3   7        0.20        1.89      3.39 o 
  -8  -2   7       22.41       34.03      5.06 o 
  -7  -2   7       12.56       11.93      1.51 o 
  -6  -2   7       22.40       20.69      2.20 o 
  -5  -2   7       27.69       29.73      3.05 o 
  -4  -2   7        1.68        2.50      1.06 o 
  -3  -2   7      151.84      123.97     10.52 o 
  -2  -2   7        6.73        4.90      1.01 o 
  -1  -2   7       84.52       99.37      8.28 o 
   0  -2   7       85.65       63.83      4.80 o 
   1  -2   7       42.48       54.95      3.34 o 
   2  -2   7      476.32      530.78     21.95 o 
   3  -2   7        1.12        5.90      1.36 o 
   4  -2   7      433.11      424.96     17.94 o 
   5  -2   7       14.84       18.22      2.45 o 
   6  -2   7      526.23      483.83     23.17 o 
   7  -2   7      337.09      304.21     15.25 o 
   8  -2   7        0.42       -0.75      1.27 o 
   9  -2   7       18.76       15.57      2.45 o 
  10  -2   7        0.17        2.07      2.13 o 
  11  -2   7        8.17       10.90      3.99 o 
  -8  -1   7        0.03       -0.12      1.29 o 
  -7  -1   7        0.00       -0.18      1.36 o 
  -6  -1   7       23.13       22.18      2.30 o 
  -5  -1   7      114.08      126.96      9.39 o 
  -4  -1   7       71.59       52.87      4.67 o 
  -3  -1   7      191.40      186.22      8.37 o 
  -2  -1   7       39.09       43.93      3.46 o 
  -1  -1   7      634.51      673.50     27.88 o 
   0  -1   7      232.66      319.40     15.98 o 
   1  -1   7       64.52       43.56      2.74 o 
   2  -1   7      479.29      504.32     20.89 o 
   3  -1   7      658.44      701.83     33.16 o 
   4  -1   7       83.62       69.47      3.54 o 
   5  -1   7        2.95        3.28      0.92 o 
   6  -1   7       61.90       61.74      4.11 o 
   7  -1   7      172.90      188.01     10.00 o 
   8  -1   7       88.82       93.41      5.91 o 
   9  -1   7       85.93       71.08      5.17 o 
  10  -1   7        6.23        4.36      2.07 o 
  11  -1   7        6.70       14.10      3.28 o 
  -8   0   7        2.83        6.11      2.71 o 
  -7   0   7        0.45        2.84      1.47 o 
  -6   0   7       61.01       60.80      3.89 o 
  -5   0   7      421.38      398.68     17.38 o 
  -4   0   7      148.77      143.61      6.81 o 
  -3   0   7      377.80      346.37     15.66 o 
  -2   0   7       77.56       67.31      3.56 o 
  -1   0   7        3.02        3.39      0.77 o 
   0   0   7      132.85      162.53     14.77 o 
   1   0   7       65.85       93.53      4.24 o 
   2   0   7        1.23        2.78      0.48 o 
   3   0   7       15.39       15.51      1.21 o 
   4   0   7      169.16      170.82      7.55 o 
   5   0   7       47.72       45.03      3.05 o 
   6   0   7        1.12        1.06      1.16 o 
   7   0   7        5.51        2.70      1.47 o 
   8   0   7       33.81       33.82      3.34 o 
   9   0   7       10.03        9.30      2.09 o 
  10   0   7       27.21       26.94      3.27 o 
  11   0   7        5.52        4.08      1.98 o 
  -8   1   7       20.01       28.57     10.56 o 
  -7   1   7        0.07        7.11      5.49 o 
  -6   1   7        0.78        0.93      0.68 o 
  -5   1   7       40.55       47.40      3.17 o 
  -4   1   7      720.69      743.39     30.79 o 
  -3   1   7        0.00        0.85      0.89 o 
  -2   1   7      281.28      268.21     13.69 o 
  -1   1   7       35.63       40.60      2.80 o 
   0   1   7       10.31       13.89      1.13 o 
   1   1   7       78.39       83.61      3.85 o 
   2   1   7     1030.19     1146.27     46.96 o 
   3   1   7       70.23       89.37      4.82 o 
   4   1   7      384.48      329.97     16.11 o 
   5   1   7        2.74        2.67      0.92 o 
   6   1   7      121.13      131.97      7.69 o 
   7   1   7       75.68       68.17      4.59 o 
   8   1   7      135.22      134.50      7.73 o 
   9   1   7        1.37        0.13      1.42 o 
  10   1   7       89.20       88.11      7.46 o 
  11   1   7      110.40      101.00     11.27 o 
  -8   2   7        0.01        1.67      2.02 o 
  -7   2   7        1.65        1.20      1.96 o 
  -6   2   7        0.32        1.57      2.12 o 
  -5   2   7       84.94       82.22      4.52 o 
  -4   2   7        1.37        2.14      0.96 o 
  -3   2   7       88.19       91.10      4.63 o 
  -2   2   7       10.70        9.25      1.21 o 
  -1   2   7      231.84      248.47     12.76 o 
   0   2   7       90.67      100.23      5.53 o 
   1   2   7       82.94      123.69      5.49 o 
   2   2   7       34.25       33.97      2.15 o 
   3   2   7     1258.41     1239.36     56.48 o 
   4   2   7        1.41        2.01      1.79 o 
   5   2   7        1.66       -0.09      0.69 o 
   6   2   7       77.40       74.32      4.03 o 
   7   2   7       94.60       84.23      9.80 o 
   8   2   7        1.42        1.17      1.50 o 
   9   2   7       48.41       48.32      4.68 o 
  10   2   7       92.29       91.94      8.70 o 
  11   2   7       18.51       22.71      3.86 o 
  -8   3   7       13.55       18.74      5.06 o 
  -7   3   7        0.01        1.60      4.35 o 
  -6   3   7        0.05       -1.34      1.34 o 
  -5   3   7       22.24       24.38      3.59 o 
  -4   3   7       45.45       44.15      2.86 o 
  -3   3   7      164.15      154.28     10.19 o 
  -2   3   7      340.02      385.24     18.67 o 
  -1   3   7       17.84       26.59      2.10 o 
   0   3   7       27.04       30.11      1.79 o 
   1   3   7     1089.91     1244.11     57.99 o 
   2   3   7       18.29       13.49      0.97 o 
   3   3   7       83.59      100.64      4.71 o 
   4   3   7       75.51       92.09      4.49 o 
   5   3   7      159.97      153.94      7.08 o 
   6   3   7      638.77      690.65     29.04 o 
   7   3   7        0.05        2.43      1.27 o 
   8   3   7        9.66       13.66      2.02 o 
   9   3   7       22.05       24.66      3.03 o 
  10   3   7       49.69       53.26      5.68 o 
  11   3   7       12.84       17.36      3.70 o 
  12   3   7       30.74       32.66      4.87 o 
  -8   4   7        1.93        2.92      2.63 o 
  -7   4   7        9.17        6.39      2.56 o 
  -6   4   7       52.94       49.62      9.49 o 
  -5   4   7       22.26       25.30      2.49 o 
  -4   4   7        9.47       15.53      2.39 o 
  -3   4   7       70.78       75.06      7.05 o 
  -2   4   7        3.96        3.94      1.36 o 
  -1   4   7       84.63       82.26      4.84 o 
   0   4   7       24.13       33.23      2.49 o 
   1   4   7       19.60       22.63      2.60 o 
   2   4   7     1133.10     1245.22     59.80 o 
   3   4   7       10.97       10.06      1.03 o 
   4   4   7        9.18       14.10      1.43 o 
   5   4   7        5.26        4.72      1.07 o 
   6   4   7       40.64       50.49      3.54 o 
   7   4   7       30.57       36.40      2.79 o 
   8   4   7       17.43       20.98      2.21 o 
   9   4   7        0.05       -2.21      2.78 o 
  10   4   7        0.23       -0.01      1.88 o 
  11   4   7       15.16       16.67      3.63 o 
  12   4   7        0.52        0.41      2.85 o 
  -7   5   7       18.62       17.60      3.11 o 
  -6   5   7       28.80       26.42      5.71 o 
  -5   5   7       45.81       37.15      4.41 o 
  -4   5   7      501.02      463.49     28.80 o 
  -3   5   7       25.53       27.85      2.87 o 
  -2   5   7        1.34        3.84      1.62 o 
  -1   5   7       13.12       10.12      1.82 o 
   0   5   7        1.27        1.09      0.86 o 
   1   5   7      260.80      295.59     14.86 o 
   2   5   7      397.79      446.74     22.00 o 
   3   5   7      250.16      251.59     10.77 o 
   4   5   7      192.76      193.18      8.53 o 
   5   5   7       18.20       16.61      1.64 o 
   6   5   7      183.06      155.99      7.36 o 
   7   5   7       82.53       91.92      4.87 o 
   8   5   7       14.31       12.99      1.97 o 
   9   5   7       10.06        9.88      2.70 o 
  10   5   7       39.41       50.91      5.73 o 
  11   5   7       41.66       45.39      5.38 o 
  12   5   7       14.33       22.11      5.56 o 
  -7   6   7       19.34       20.54      4.71 o 
  -6   6   7        0.01        1.49      1.88 o 
  -5   6   7      103.86       87.47     12.55 o 
  -4   6   7       11.96       13.71      1.97 o 
  -3   6   7      190.41      156.54     18.00 o 
  -2   6   7        8.10        5.62      1.61 o 
  -1   6   7        5.10        3.37      1.16 o 
   0   6   7        6.05        6.78      1.53 o 
   1   6   7       27.18       26.20      2.24 o 
   2   6   7      325.52      297.60     15.59 o 
   3   6   7      224.55      211.83     10.91 o 
   4   6   7      610.08      610.35     29.38 o 
   5   6   7        0.03        0.34      0.81 o 
   6   6   7        5.71        8.34      1.42 o 
   7   6   7       52.72       46.79      3.13 o 
   8   6   7       14.81        8.87      2.03 o 
   9   6   7       15.70       23.43      3.61 o 
  10   6   7       32.48       38.59      4.81 o 
  11   6   7        0.00        1.80      3.64 o 
  -7   7   7        4.53        4.26      2.29 o 
  -6   7   7        0.83        2.97      2.09 o 
  -5   7   7        5.02        3.82      2.12 o 
  -4   7   7        2.13        3.56      2.02 o 
  -3   7   7       15.85       17.28      2.34 o 
  -2   7   7        0.00        0.23      1.64 o 
  -1   7   7       71.35       69.97      4.59 o 
   0   7   7       49.02       46.90      3.41 o 
   1   7   7        0.04       -0.36      0.78 o 
   2   7   7      312.67      311.46     15.68 o 
   3   7   7      120.23      143.50      6.55 o 
   4   7   7        2.12        4.54      1.23 o 
   5   7   7       15.40       12.55      1.56 o 
   6   7   7        6.77       11.57      1.98 o 
   7   7   7      124.66       97.88     10.25 o 
   8   7   7      103.46       99.52      6.33 o 
   9   7   7       70.37       85.06      7.85 o 
  10   7   7        1.93        1.14      2.21 o 
  11   7   7        0.98        4.08      2.27 o 
  -6   8   7        1.73        1.31      1.79 o 
  -5   8   7        5.00        4.83      2.27 o 
  -4   8   7       14.73       11.00      2.76 o 
  -3   8   7       66.79       67.47      5.78 o 
  -2   8   7       70.42       51.40     11.63 o 
  -1   8   7      145.66      118.23      6.86 o 
   0   8   7       11.71       12.68      2.18 o 
   1   8   7       18.82       16.40      1.89 o 
   2   8   7        7.23       11.21      1.56 o 
   3   8   7      124.47      129.62      6.02 o 
   4   8   7      141.72      125.52      8.48 o 
   5   8   7      190.84      173.20      9.30 o 
   6   8   7       26.13       31.21      3.20 o 
   7   8   7      153.53      165.80      9.26 o 
   8   8   7        7.09        7.50      1.87 o 
   9   8   7       27.78       29.92      4.00 o 
  10   8   7       41.16       38.22      5.49 o 
  11   8   7       11.53       14.53      3.78 o 
  -6   9   7        0.96       -1.43      1.57 o 
  -5   9   7       28.71       29.27      4.18 o 
  -4   9   7       27.55       25.59      6.99 o 
  -3   9   7       60.43       58.24      5.03 o 
  -2   9   7       94.12       86.97      7.67 o 
  -1   9   7       97.53       82.32      5.25 o 
   0   9   7        0.03        0.25      1.00 o 
   1   9   7        0.15       -0.78      1.10 o 
   2   9   7      429.42      385.83     24.78 o 
   3   9   7      115.91      119.24      6.80 o 
   4   9   7      259.93      241.32     10.65 o 
   5   9   7      219.83      219.09     16.88 o 
   6   9   7       48.03       39.57      3.38 o 
   7   9   7        0.17        1.04      1.48 o 
   8   9   7       87.23       79.18      5.51 o 
   9   9   7        5.19        3.89      2.01 o 
  10   9   7       47.68       46.84      5.21 o 
  11   9   7       21.52       31.25      8.06 o 
  -5  10   7        0.07       -1.13      1.13 o 
  -4  10   7       24.58       42.65      8.42 o 
  -3  10   7        3.50        2.76      2.11 o 
  -2  10   7       44.30       40.62      5.19 o 
  -1  10   7        4.33        3.32      1.33 o 
   0  10   7      106.57      104.24      6.76 o 
   1  10   7      236.67      212.43     12.77 o 
   2  10   7      323.99      313.63     16.10 o 
   3  10   7      236.30      220.46     11.65 o 
   4  10   7      338.41      352.82     15.25 o 
   5  10   7      160.76      165.90     13.72 o 
   6  10   7       59.55       50.87      3.88 o 
   7  10   7      463.55      428.21     21.62 o 
   8  10   7       47.86       46.50      4.08 o 
   9  10   7       11.76       11.96      2.47 o 
  10  10   7       24.65       32.34      4.42 o 
  11  10   7       36.72       48.36      5.62 o 
  -5  11   7        0.02       -1.52      1.52 o 
  -4  11   7        0.11       -1.61      1.61 o 
  -3  11   7        4.01        5.68      2.47 o 
  -2  11   7       27.52       29.04      4.35 o 
  -1  11   7       14.72       15.62      2.25 o 
   0  11   7      173.27      163.19     12.58 o 
   1  11   7      211.47      238.13     17.30 o 
   2  11   7      186.48      169.54      9.38 o 
   3  11   7      207.12      209.92     11.24 o 
   4  11   7        1.48       -0.14      1.46 o 
   5  11   7       42.83       39.58      4.72 o 
   6  11   7       78.44       72.32      4.87 o 
   7  11   7        1.28        2.34      1.43 o 
   8  11   7       32.47       27.13      3.21 o 
   9  11   7       10.10        8.49      2.22 o 
  10  11   7        0.04        3.54      2.05 o 
  -4  12   7        0.56        1.46      2.23 o 
  -3  12   7        7.40       10.62      4.78 o 
  -2  12   7        1.37        4.47      2.16 o 
  -1  12   7       22.01       27.58      3.82 o 
   0  12   7       25.65       28.70      4.01 o 
   1  12   7      203.09      210.09     11.45 o 
   2  12   7       37.00       36.44      3.23 o 
   3  12   7        0.09       -0.14      1.53 o 
   4  12   7      295.07      287.99     30.95 o 
   5  12   7       46.42       42.87      4.32 o 
   6  12   7       15.10       11.80      1.99 o 
   7  12   7       70.44       58.82      6.20 o 
   8  12   7        5.89        5.50      2.00 o 
   9  12   7       29.18       26.72      3.70 o 
  10  12   7        0.31        0.10      4.78 o 
  -3  13   7        0.27       -0.40      1.85 o 
  -2  13   7       22.05       34.22      4.73 o 
  -1  13   7        6.04       11.29      4.58 o 
   0  13   7       10.57       12.99      2.36 o 
   1  13   7        4.30        6.86      1.64 o 
   2  13   7       30.48       31.42      3.66 o 
   3  13   7      127.44      130.53      9.36 o 
   4  13   7        5.45        5.71      1.91 o 
   5  13   7      160.89      163.33     20.11 o 
   6  13   7       88.63       99.99     10.77 o 
   7  13   7        1.41        1.33      1.21 o 
   8  13   7        3.44        5.02      1.66 o 
   9  13   7       10.78       17.22      2.94 o 
  -2  14   7        0.01        0.71      4.28 o 
  -1  14   7        0.04        0.15      2.09 o 
   0  14   7        5.39        6.52      1.76 o 
   1  14   7       11.47       13.54      3.85 o 
   2  14   7        1.46        4.52      2.78 o 
   3  14   7        1.48        5.87      2.09 o 
   4  14   7        1.66        3.31      2.71 o 
   5  14   7       36.39       44.55      6.85 o 
   6  14   7        3.85        5.09      1.89 o 
   7  14   7        7.27        8.20      2.11 o 
   8  14   7       60.88       65.61      7.27 o 
  -1  15   7        4.74        5.01      1.44 o 
   0  15   7       24.24       35.34      3.69 o 
   1  15   7       39.06       42.05      4.53 o 
   2  15   7       15.70       15.72      2.78 o 
   3  15   7        5.77        5.23      2.04 o 
   4  15   7       47.78       55.74      5.30 o 
   5  15   7       18.56       20.67      4.07 o 
   6  15   7       20.51       15.10      2.86 o 
   7  15   7        2.06       -1.00      1.71 o 
   1  16   7       29.28       34.34      4.18 o 
   2  16   7        0.34       -1.39      1.78 o 
   3  16   7      113.64      138.25     10.41 o 
   4  16   7        9.16        8.73      3.92 o 
   5  16   7       84.22      111.90      8.70 o 
   6  16   7       81.71       90.72      8.84 o 
  -2 -14   8        8.70        4.99      3.14 o 
  -1 -14   8        5.45        5.13      3.85 o 
   0 -14   8       50.67       50.21      7.13 o 
   2 -14   8       42.63       43.07      6.99 o 
  -4 -13   8       11.44       14.45      8.84 o 
  -3 -13   8       13.63       14.07      3.21 o 
  -2 -13   8        1.42        2.28      2.71 o 
  -1 -13   8       44.45       46.48      5.43 o 
   0 -13   8       72.71       91.43      7.54 o 
   1 -13   8       22.03       22.39      5.71 o 
   2 -13   8        0.33        2.47      1.34 o 
   3 -13   8        1.62        1.74      1.46 o 
   4 -13   8        9.66        6.67      1.87 o 
  -5 -12   8        6.00        9.51      4.92 o 
  -4 -12   8        1.83        3.01      1.66 o 
  -3 -12   8        1.96        6.89      2.21 o 
  -2 -12   8       12.31       16.31      2.88 o 
  -1 -12   8        3.19        0.97      1.60 o 
   0 -12   8       44.57       44.68      4.09 o 
   1 -12   8        1.47        1.92      1.06 o 
   2 -12   8        2.03        1.97      1.39 o 
   3 -12   8        0.01       -1.22      1.22 o 
   4 -12   8       41.29       39.84      6.06 o 
   5 -12   8       54.92       59.09      6.35 o 
  -6 -11   8        6.99       15.12      4.28 o 
  -5 -11   8       10.79       13.74      3.57 o 
  -4 -11   8        3.82        5.77      1.95 o 
  -3 -11   8       16.29       19.73      3.42 o 
  -2 -11   8       29.70       37.60      7.42 o 
  -1 -11   8       50.52       56.35      4.47 o 
   0 -11   8        0.30       -2.14      2.14 o 
   1 -11   8       17.76       18.03      3.64 o 
   2 -11   8        2.38        1.44      3.40 o 
   3 -11   8        6.71        2.77      1.45 o 
   4 -11   8        2.69       14.26      5.28 o 
   5 -11   8        4.18        2.89      2.35 o 
   6 -11   8        6.25        2.40      1.50 o 
  -6 -10   8        1.23        2.39      2.71 o 
  -5 -10   8       20.38       17.44      3.22 o 
  -4 -10   8       33.78       30.46      4.30 o 
  -3 -10   8       49.62       45.22      5.49 o 
  -2 -10   8       11.53       11.83      2.59 o 
  -1 -10   8        0.09       -1.16      1.16 o 
   0 -10   8       48.76       49.09      6.70 o 
   1 -10   8        6.63        6.20      1.38 o 
   2 -10   8        9.38       10.21      1.80 o 
   3 -10   8        0.00       -0.87      0.87 o 
   4 -10   8       42.78       44.01      4.35 o 
   5 -10   8        2.33        4.43      2.71 o 
   6 -10   8       10.60        9.86      2.10 o 
   7 -10   8       13.31       18.52      2.92 o 
  -7  -9   8        0.32        1.11      1.19 o 
  -6  -9   8        1.68       -1.02      1.50 o 
  -5  -9   8        1.77        3.67      1.81 o 
  -4  -9   8        8.91        6.19      2.21 o 
  -3  -9   8        6.71        6.91      2.08 o 
  -2  -9   8       10.35       12.73      2.02 o 
  -1  -9   8       18.99       17.17      2.24 o 
   0  -9   8        5.39        3.35      1.92 o 
   1  -9   8        1.83       -0.02      0.88 o 
   2  -9   8       20.96       22.89      2.41 o 
   3  -9   8        2.39        5.73      1.75 o 
   4  -9   8        0.42        0.95      1.32 o 
   5  -9   8       78.37       70.68      5.88 o 
   6  -9   8      150.82      155.81     21.04 o 
   7  -9   8       22.11       22.56      3.22 o 
   8  -9   8       11.75       12.19      2.24 o 
  -7  -8   8        1.78        1.37      1.60 o 
  -6  -8   8       36.24       43.06      8.20 o 
  -5  -8   8       12.91       16.18      3.08 o 
  -4  -8   8        8.09       16.27      2.98 o 
  -3  -8   8        6.28        5.10      1.82 o 
  -2  -8   8       34.69       30.46      3.24 o 
  -1  -8   8       67.42       75.37      4.95 o 
   0  -8   8        2.37        6.28      3.99 o 
   1  -8   8      280.52      239.51     15.42 o 
   2  -8   8        3.74        1.16      1.00 o 
   3  -8   8       22.03       13.00      1.82 o 
   4  -8   8        6.66       12.17      2.35 o 
   5  -8   8        0.47        0.82      2.71 o 
   6  -8   8        0.69       -1.06      1.06 o 
   7  -8   8        5.04        7.34      2.19 o 
   8  -8   8        0.38        1.81      1.74 o 
  -7  -7   8        0.07        0.48      2.35 o 
  -6  -7   8        0.27       -0.93      1.27 o 
  -5  -7   8       26.75       32.97      4.20 o 
  -4  -7   8       20.92       12.36      2.52 o 
  -3  -7   8      161.10      142.12      8.20 o 
  -2  -7   8        3.00        1.81      1.24 o 
  -1  -7   8       23.96       21.01      2.33 o 
   0  -7   8        0.01       -0.65      0.65 o 
   1  -7   8        4.33        1.76      0.87 o 
   2  -7   8        0.14       -0.78      0.78 o 
   3  -7   8       96.51      114.40      6.67 o 
   4  -7   8        6.98        6.42      1.85 o 
   5  -7   8        6.79        9.75      2.04 o 
   6  -7   8        3.53        9.02      2.21 o 
   7  -7   8        6.97        8.98      2.38 o 
   8  -7   8        0.04        0.20      0.95 o 
   9  -7   8       23.38       19.64      3.27 o 
  -8  -6   8        0.60       -1.23      1.23 o 
  -7  -6   8        0.84        1.64      2.21 o 
  -6  -6   8       14.74       10.36      2.46 o 
  -5  -6   8       84.16       73.12      6.56 o 
  -4  -6   8        6.96        4.68      1.45 o 
  -3  -6   8      416.48      365.89     23.50 o 
  -2  -6   8      448.33      417.03     24.87 o 
  -1  -6   8        4.83        1.86      1.23 o 
   0  -6   8      116.00      103.30      6.00 o 
   1  -6   8       42.25       37.32      2.83 o 
   2  -6   8       47.31       46.56      3.31 o 
   3  -6   8      182.10      168.85      9.25 o 
   4  -6   8       32.83       35.21      2.98 o 
   5  -6   8      595.13      574.34     34.22 o 
   6  -6   8        6.24        9.54      5.63 o 
   7  -6   8        0.33        1.20      1.45 o 
   8  -6   8        0.32       -1.03      1.50 o 
   9  -6   8       15.82       17.20      3.09 o 
  -8  -5   8        9.46        9.27      3.85 o 
  -7  -5   8        3.61        6.63      1.58 o 
  -6  -5   8        0.00        2.52      1.32 o 
  -5  -5   8        3.83        1.80      2.23 o 
  -4  -5   8        1.52        0.59      1.31 o 
  -3  -5   8       16.24       19.21      3.12 o 
  -2  -5   8       86.46       74.91      4.83 o 
  -1  -5   8      127.16      135.74      7.85 o 
   0  -5   8      115.03       99.98      5.71 o 
   1  -5   8       29.77       27.20      2.23 o 
   2  -5   8       15.70       14.50      1.63 o 
   3  -5   8        4.79        8.01      1.40 o 
   4  -5   8       77.32       74.80      4.77 o 
   5  -5   8      281.41      298.14     24.61 o 
   6  -5   8       27.37       21.84      3.11 o 
   7  -5   8      547.91      554.26     42.15 o 
   8  -5   8       24.26       24.25      3.63 o 
   9  -5   8        0.04        2.64      1.44 o 
  10  -5   8        5.97        3.41      1.63 o 
  -8  -4   8        0.00        0.50      2.25 o 
  -7  -4   8        0.53       -1.48      1.48 o 
  -6  -4   8       22.99       24.93      2.38 o 
  -5  -4   8      169.21      193.45     15.81 o 
  -4  -4   8       76.20       69.40      5.44 o 
  -3  -4   8       77.59       70.53      3.89 o 
  -2  -4   8       95.69       77.05      5.64 o 
  -1  -4   8       12.46       12.93      2.06 o 
   0  -4   8      166.09      153.36      8.24 o 
   1  -4   8       11.50        7.12      1.10 o 
   2  -4   8       88.64      109.72      6.22 o 
   3  -4   8       12.50       14.31      1.70 o 
   4  -4   8      474.76      497.73     25.07 o 
   5  -4   8       34.11       34.05      3.58 o 
   6  -4   8      421.01      417.67     25.30 o 
   7  -4   8      190.47      185.85      9.83 o 
   8  -4   8       15.72       15.13      2.22 o 
   9  -4   8       30.45       35.58      3.64 o 
  10  -4   8       14.33       17.47      3.22 o 
  -8  -3   8       28.68       40.89      8.99 o 
  -7  -3   8        4.32        9.60      2.55 o 
  -6  -3   8       18.09       15.65      1.89 o 
  -5  -3   8       88.58       81.23      5.27 o 
  -4  -3   8       33.25       32.21      2.50 o 
  -3  -3   8       29.10       28.76      2.23 o 
  -2  -3   8      474.96      488.63     24.56 o 
  -1  -3   8      158.74      143.56      7.94 o 
   0  -3   8       84.03       93.83      6.53 o 
   1  -3   8       15.49        9.92      2.10 o 
   2  -3   8        0.02       -0.06      0.52 o 
   3  -3   8        0.45        0.83      0.73 o 
   4  -3   8      336.70      375.24     15.94 o 
   5  -3   8       47.35       52.27      3.68 o 
   6  -3   8      143.13      152.55      8.19 o 
   7  -3   8       42.97       46.85      3.73 o 
   8  -3   8       47.93       45.81      6.39 o 
   9  -3   8       16.48       17.71      2.67 o 
  10  -3   8        0.16        1.54      2.02 o 
  11  -3   8        5.29        6.59      2.82 o 
  -8  -2   8        2.49        4.14      2.57 o 
  -7  -2   8        0.43       -0.60      1.30 o 
  -6  -2   8        2.87        3.38      1.21 o 
  -5  -2   8      415.19      380.05     17.83 o 
  -4  -2   8        5.78        9.37      1.48 o 
  -3  -2   8      114.73       96.96      4.92 o 
  -2  -2   8      177.74      169.72     13.71 o 
  -1  -2   8      229.66      223.28      9.77 o 
   0  -2   8       54.77       55.70      3.03 o 
   1  -2   8      597.45      625.40     25.79 o 
   2  -2   8       24.02       29.93      2.65 o 
   3  -2   8      116.86      129.92      6.51 o 
   4  -2   8      533.07      575.88     24.88 o 
   5  -2   8       91.90       84.24      4.31 o 
   6  -2   8        3.91        3.78      2.88 o 
   7  -2   8       65.91       64.51      4.46 o 
   8  -2   8       60.25       49.18      4.11 o 
   9  -2   8       33.09       34.00      3.54 o 
  10  -2   8        1.19        0.71      1.75 o 
  11  -2   8        0.43        3.17      3.02 o 
  -8  -1   8        0.21        1.92      1.76 o 
  -7  -1   8        0.54       -1.42      1.42 o 
  -6  -1   8       10.34       10.73      1.73 o 
  -5  -1   8       57.24       62.16      3.80 o 
  -4  -1   8        1.63        0.16      1.04 o 
  -3  -1   8      120.12      101.56      5.27 o 
  -2  -1   8       14.89       12.91      1.52 o 
  -1  -1   8      523.10      445.36     24.36 o 
   0  -1   8        0.16        0.91      0.83 o 
   1  -1   8      140.32      142.73      7.67 o 
   2  -1   8      727.63      853.97     39.16 o 
   3  -1   8      999.91     1002.87     40.66 o 
   4  -1   8        9.09        5.86      0.91 o 
   5  -1   8       60.76       60.22      3.32 o 
   6  -1   8      252.69      226.01     12.62 o 
   7  -1   8       13.40       16.45      2.35 o 
   8  -1   8      169.68      153.67      8.58 o 
   9  -1   8       87.74       73.37      5.24 o 
  10  -1   8       13.09       20.21      2.98 o 
  11  -1   8        3.25        5.66      1.97 o 
  -8   0   8       23.32       48.27      5.32 o 
  -7   0   8        0.96        1.93      1.86 o 
  -6   0   8       84.04       83.39      7.10 o 
  -5   0   8       13.72       12.18      1.68 o 
  -4   0   8      650.17      639.05     27.01 o 
  -3   0   8      278.03      253.19     11.24 o 
  -2   0   8       53.11       52.81      3.33 o 
  -1   0   8      584.22      604.83     24.99 o 
   0   0   8      192.76      229.13     20.45 o 
   1   0   8      100.14       91.06      4.23 o 
   2   0   8       58.01       60.83      2.99 o 
   3   0   8      167.27      185.37      8.07 o 
   4   0   8       42.78       40.78      2.37 o 
   5   0   8        6.62       11.52      1.39 o 
   6   0   8       91.98       92.55      5.45 o 
   7   0   8      166.98      153.08      8.37 o 
   8   0   8       88.63       81.59      5.38 o 
   9   0   8        4.80        2.56      2.18 o 
  10   0   8        2.13        2.13      1.58 o 
  11   0   8        0.40       -1.10      1.51 o 
  -8   1   8        8.43        3.90      2.85 o 
  -7   1   8        1.18        2.84      3.14 o 
  -6   1   8       36.10       32.63      3.12 o 
  -5   1   8      187.06      166.50     13.42 o 
  -4   1   8      572.90      495.20     28.95 o 
  -3   1   8      351.80      342.95     14.84 o 
  -2   1   8       75.15       57.47      3.22 o 
  -1   1   8       95.30      104.41      6.82 o 
   0   1   8       17.05       22.83      3.26 o 
   1   1   8      255.88      321.41     13.58 o 
   2   1   8      564.51      654.97     30.92 o 
   3   1   8      510.34      492.74     20.53 o 
   4   1   8      219.33      226.68     10.95 o 
   5   1   8       26.40       32.06      2.27 o 
   6   1   8        6.02        7.06      1.24 o 
   7   1   8       10.09       11.55      1.95 o 
   8   1   8        0.00       -0.20      1.24 o 
   9   1   8        8.55        7.07      1.83 o 
  10   1   8        5.23        5.78      1.88 o 
  11   1   8       12.07       17.93      2.90 o 
  -8   2   8       61.53       93.23      7.78 o 
  -7   2   8        8.69        4.56      2.15 o 
  -6   2   8        9.34       10.79      2.46 o 
  -5   2   8        1.19        0.63      1.02 o 
  -4   2   8      772.84      790.15     38.99 o 
  -3   2   8      122.66      122.74      6.01 o 
  -2   2   8      409.16      415.24     25.42 o 
  -1   2   8        0.00       -0.70      0.70 o 
   0   2   8       23.76       22.78      1.50 o 
   1   2   8      220.10      234.15     12.60 o 
   2   2   8       29.30       29.94      1.73 o 
   3   2   8        5.05        3.64      0.78 o 
   4   2   8       40.83       33.09      2.10 o 
   5   2   8       19.01       19.59      1.85 o 
   6   2   8      204.26      238.31     10.65 o 
   7   2   8        2.58        1.03      1.28 o 
   8   2   8       31.29       35.13      3.37 o 
   9   2   8        2.28        1.40      1.45 o 
  10   2   8        2.94        0.60      1.91 o 
  11   2   8       28.00       25.50      4.49 o 
  -7   3   8       16.37       18.49      3.29 o 
  -6   3   8       10.89       14.95      3.07 o 
  -5   3   8      304.15      268.18     17.02 o 
  -4   3   8      283.23      277.18     14.68 o 
  -3   3   8        6.01        3.03      1.30 o 
  -2   3   8       16.16       13.51      1.99 o 
  -1   3   8        0.48       -0.21      1.51 o 
   0   3   8       69.72       78.48      3.80 o 
   1   3   8       80.73       92.17      5.23 o 
   2   3   8       41.14       39.00      2.71 o 
   3   3   8        0.88        2.58      0.58 o 
   4   3   8       68.90       88.94      5.15 o 
   5   3   8       35.72       48.14      2.89 o 
   6   3   8      227.92      235.56     10.51 o 
   7   3   8       18.51       24.08      2.23 o 
   8   3   8        0.33        0.87      1.28 o 
   9   3   8        7.25       15.38      2.38 o 
  10   3   8        0.96        1.07      2.50 o 
  11   3   8       20.49       23.58      3.92 o 
  -7   4   8        4.66        6.12      2.43 o 
  -6   4   8        3.75        2.35      1.92 o 
  -5   4   8       19.06       19.85      2.12 o 
  -4   4   8       73.73       57.53      8.85 o 
  -3   4   8       41.95       42.32      3.52 o 
  -2   4   8       38.49       38.60      3.25 o 
  -1   4   8       75.61       82.19      6.81 o 
   0   4   8       10.98        9.15      1.40 o 
   1   4   8       45.11       38.36      2.72 o 
   2   4   8      824.17      919.46     42.05 o 
   3   4   8        8.90       12.39      1.14 o 
   4   4   8       33.30       43.27      2.55 o 
   5   4   8       81.29       81.44      4.21 o 
   6   4   8       33.17       50.87      4.95 o 
   7   4   8       10.93        9.67      1.74 o 
   8   4   8        0.29        1.79      1.30 o 
   9   4   8       12.31       11.06      2.10 o 
  10   4   8        1.75        1.34      2.01 o 
  11   4   8        0.01       -0.21      2.42 o 
  -7   5   8        2.08        2.86      2.32 o 
  -6   5   8       50.44       41.21      4.90 o 
  -5   5   8        0.00        0.03      1.81 o 
  -4   5   8       17.43       16.46      2.20 o 
  -3   5   8      134.09      118.22      7.08 o 
  -2   5   8        5.57        6.94      1.65 o 
  -1   5   8       80.57       76.12      5.93 o 
   0   5   8      595.94      688.11     33.69 o 
   1   5   8        0.29       -0.32      0.87 o 
   2   5   8      104.58      111.56     16.31 o 
   3   5   8        0.95        1.54      0.56 o 
   4   5   8        0.09        0.30      0.70 o 
   5   5   8      117.57      141.22      7.60 o 
   6   5   8       49.86       52.62      3.29 o 
   7   5   8        0.75        1.88      1.10 o 
   8   5   8        0.09       -1.05      1.11 o 
   9   5   8        5.34       11.16      2.62 o 
  10   5   8        6.90        9.12      2.60 o 
  11   5   8       17.51       16.69      3.68 o 
  -7   6   8       26.80       36.61      7.70 o 
  -6   6   8       79.79       63.62      6.29 o 
  -5   6   8       23.43       22.71      7.85 o 
  -4   6   8       14.08       16.03      3.48 o 
  -3   6   8       23.47       31.56      3.21 o 
  -2   6   8        0.94        2.01      1.42 o 
  -1   6   8       32.26       30.20      2.71 o 
   0   6   8        6.85        5.38      1.33 o 
   1   6   8        2.77       -0.17      0.88 o 
   2   6   8      266.97      283.35     14.42 o 
   3   6   8      460.42      455.67     21.97 o 
   4   6   8        0.03       -0.18      0.70 o 
   5   6   8      134.30      120.45      5.78 o 
   6   6   8        0.79        0.88      0.98 o 
   7   6   8        1.78        1.21      1.10 o 
   8   6   8       51.97       50.68      4.15 o 
   9   6   8        3.51        4.74      2.57 o 
  10   6   8       15.39       12.41      3.01 o 
  11   6   8        0.02        5.03      2.60 o 
  -6   7   8       61.88       63.36     11.70 o 
  -5   7   8        0.01       -0.98      2.00 o 
  -4   7   8       59.80       55.80      6.31 o 
  -3   7   8        1.36        0.11      1.18 o 
  -2   7   8       13.67       12.26      2.24 o 
  -1   7   8       33.55       31.17      3.65 o 
   0   7   8       34.55       36.18      3.78 o 
   1   7   8       29.42       29.25      2.57 o 
   2   7   8        5.66        6.41      1.24 o 
   3   7   8      529.07      534.59     30.68 o 
   4   7   8       38.14       37.74      2.41 o 
   5   7   8      250.90      262.49     15.00 o 
   6   7   8      151.14      129.07      6.32 o 
   7   7   8      288.70      223.27     11.79 o 
   8   7   8        8.42        4.86      1.63 o 
   9   7   8      133.69      125.60      9.01 o 
  10   7   8       11.27       16.11      3.22 o 
  11   7   8       15.43       18.36      3.67 o 
  -6   8   8        4.14        5.46      2.24 o 
  -5   8   8        9.77       11.80      2.84 o 
  -4   8   8       25.75       23.18      5.71 o 
  -3   8   8      128.86      121.24      7.36 o 
  -2   8   8       36.24       36.29      4.88 o 
  -1   8   8       54.15       43.21      5.48 o 
   0   8   8       37.35       29.20      3.64 o 
   1   8   8       34.35       26.29      2.63 o 
   2   8   8       62.01       50.44      3.65 o 
   3   8   8     1157.86     1193.68     57.58 o 
   4   8   8      546.76      560.49     23.49 o 
   5   8   8        0.76        0.96      0.90 o 
   6   8   8       11.76       17.30      2.22 o 
   7   8   8       42.54       45.89      3.83 o 
   8   8   8      227.51      207.25     11.35 o 
   9   8   8        3.17        8.06      5.13 o 
  10   8   8        5.11        5.48      2.23 o 
  11   8   8        1.07        1.24      2.36 o 
  -5   9   8        2.06        4.90      2.08 o 
  -4   9   8       16.61       17.96      3.26 o 
  -3   9   8      212.79      189.40     10.79 o 
  -2   9   8       18.84       15.95      3.25 o 
  -1   9   8       10.20        8.12      1.71 o 
   0   9   8      201.20      162.84     11.49 o 
   1   9   8        0.73        3.79      1.42 o 
   2   9   8       22.06       20.45      2.21 o 
   3   9   8        8.90        7.70      2.86 o 
   4   9   8      371.29      340.97     17.38 o 
   5   9   8      197.42      194.41      8.84 o 
   6   9   8       89.18       82.41      5.31 o 
   7   9   8        7.73        8.32      2.10 o 
   8   9   8        1.07        3.68      1.56 o 
   9   9   8       47.00       41.31      4.69 o 
  10   9   8        8.91        9.31      2.62 o 
  11   9   8       39.55       43.55      5.30 o 
  -5  10   8        0.67       -1.23      1.60 o 
  -4  10   8        9.44       14.91      5.28 o 
  -3  10   8        1.79        1.57      0.95 o 
  -2  10   8       21.12       21.90      3.98 o 
  -1  10   8        0.46        0.36      1.12 o 
   0  10   8       24.86       19.21      2.40 o 
   1  10   8        0.29       -0.72      1.58 o 
   2  10   8       50.55       46.23      3.64 o 
   3  10   8     1247.12     1270.98     65.54 o 
   4  10   8      936.02      933.95     45.61 o 
   5  10   8        1.93       -0.29      1.35 o 
   6  10   8        7.60        9.14      1.76 o 
   7  10   8        1.90        3.51      1.59 o 
   8  10   8        3.42        6.27      3.16 o 
   9  10   8        1.14        3.45      1.55 o 
  10  10   8       16.34       14.44      3.15 o 
  -4  11   8        1.66        4.37      2.31 o 
  -3  11   8      113.27      132.44      9.89 o 
  -2  11   8        0.03       -1.53      1.92 o 
  -1  11   8       44.48       42.96      3.75 o 
   0  11   8        4.41        6.84      4.40 o 
   1  11   8       96.43       84.75      5.53 o 
   2  11   8        6.00        5.43      1.58 o 
   3  11   8        0.50        1.24      1.17 o 
   4  11   8       55.74       53.51      4.79 o 
   5  11   8        4.84        6.20      1.86 o 
   6  11   8        4.92        3.61      2.85 o 
   7  11   8        0.10        1.43      1.78 o 
   8  11   8        0.00        1.02      1.30 o 
   9  11   8       57.31       50.93      5.21 o 
  10  11   8        6.24        6.16      4.35 o 
  -4  12   8       47.22       52.17     10.27 o 
  -3  12   8       15.04       21.55      3.99 o 
  -2  12   8        0.36        3.65      1.90 o 
  -1  12   8        0.46        2.19      1.44 o 
   0  12   8        5.35        4.34      1.53 o 
   1  12   8        0.66        0.45      1.38 o 
   2  12   8       52.00       49.55      4.63 o 
   3  12   8      125.12      113.61      8.31 o 
   4  12   8       20.85       20.32      2.87 o 
   5  12   8      118.81      101.49      7.80 o 
   6  12   8       43.97       49.91      4.75 o 
   7  12   8       10.67        6.65      2.35 o 
   8  12   8       28.86       26.08      3.00 o 
   9  12   8        0.30        1.55      1.85 o 
  10  12   8        1.73        3.67      3.21 o 
  -3  13   8       13.58       14.39      5.35 o 
  -2  13   8        8.10       10.48      2.05 o 
  -1  13   8       21.18       21.96      2.76 o 
   0  13   8        0.06        0.17      1.32 o 
   1  13   8       82.30       73.12      6.11 o 
   2  13   8        1.71       -0.10      2.14 o 
   3  13   8        1.27        4.20      3.28 o 
   4  13   8       99.37      100.14      7.77 o 
   5  13   8        1.11       -0.34      1.50 o 
   6  13   8       85.33       83.80      8.27 o 
   7  13   8        0.00        1.53      1.60 o 
   8  13   8        9.72        6.11      2.22 o 
   9  13   8        2.83        1.43      1.85 o 
  -2  14   8       20.19       41.51      8.42 o 
  -1  14   8        1.37        2.52      2.13 o 
   0  14   8        0.34        2.40      2.31 o 
   1  14   8        0.56        5.41      2.16 o 
   2  14   8        8.41        6.75      2.03 o 
   3  14   8        0.41       -0.48      1.57 o 
   4  14   8       40.11       47.73      5.42 o 
   5  14   8       61.75       55.52      7.92 o 
   6  14   8       46.73       41.11      4.40 o 
   7  14   8        4.24        1.28      1.85 o 
   8  14   8        0.36        3.42      2.14 o 
   0  15   8       17.14       22.53      2.94 o 
   1  15   8        3.35        2.65      2.07 o 
   2  15   8        0.46       -0.44      1.54 o 
   3  15   8       15.57       15.32      2.81 o 
   4  15   8       34.99       42.66      4.59 o 
   5  15   8        1.60        2.56      1.83 o 
   6  15   8       23.96       32.36      4.01 o 
   7  15   8       27.68       28.24      4.28 o 
   2  16   8        0.00        0.04      1.71 o 
   3  16   8       21.32       23.23      6.63 o 
   4  16   8        0.56       -0.37      1.81 o 
   5  16   8        0.74        3.83      2.09 o 
  -2 -13   9       20.04       19.40      4.56 o 
  -1 -13   9        6.33       10.27      3.14 o 
   0 -13   9        1.30        1.14      2.71 o 
   1 -13   9       12.97        8.70      3.99 o 
   2 -13   9        0.72       -0.44      1.21 o 
   3 -13   9        2.10        3.63      2.00 o 
  -4 -12   9        1.47        0.73      1.68 o 
  -3 -12   9        4.67       10.07      5.13 o 
  -2 -12   9        2.12        3.00      2.14 o 
  -1 -12   9       15.24       16.05      5.42 o 
   0 -12   9       85.19      115.18     12.41 o 
   1 -12   9        1.66        0.45      4.78 o 
   2 -12   9       13.51       15.54      3.64 o 
   3 -12   9        7.89       10.94      2.42 o 
   4 -12   9        4.05        1.81      1.63 o 
   5 -12   9       43.91       43.72      7.42 o 
  -5 -11   9        0.08        2.00      1.51 o 
  -4 -11   9        5.40        4.55      2.25 o 
  -3 -11   9        5.45        5.22      1.75 o 
  -2 -11   9       10.38       12.27      3.42 o 
  -1 -11   9       28.49       37.62      6.99 o 
   0 -11   9        8.51        6.85      2.79 o 
   1 -11   9        0.05        0.00      1.28 o 
   2 -11   9        1.76        2.43      2.29 o 
   3 -11   9        0.56       -1.36      2.14 o 
   4 -11   9       24.14       25.98      3.39 o 
   5 -11   9       74.30       68.02      5.85 o 
   6 -11   9       46.63       44.24      5.71 o 
  -5 -10   9        0.28        0.70      1.64 o 
  -4 -10   9        2.51        2.28      1.82 o 
  -3 -10   9       10.08        9.86      3.57 o 
  -2 -10   9        4.21        3.07      1.56 o 
  -1 -10   9        1.01        1.28      1.20 o 
   0 -10   9        0.55        0.89      1.68 o 
   1 -10   9       40.47       44.63      3.54 o 
   2 -10   9        1.78        2.36      1.15 o 
   3 -10   9        0.04       -0.90      1.15 o 
   4 -10   9        9.44       11.19      2.19 o 
   5 -10   9       55.09       59.82      5.36 o 
   6 -10   9      127.04      122.36     14.41 o 
   7 -10   9        1.93        3.06      2.42 o 
  -6  -9   9       19.68       21.90      3.73 o 
  -5  -9   9        8.37       19.45      3.53 o 
  -4  -9   9        5.53        4.43      3.49 o 
  -3  -9   9        0.15       -1.21      1.64 o 
  -2  -9   9        0.90        1.80      1.24 o 
  -1  -9   9       55.19       53.93      4.18 o 
   0  -9   9        1.32        2.95      2.85 o 
   1  -9   9        2.01        0.83      1.05 o 
   2  -9   9       24.23       26.02      2.59 o 
   3  -9   9        5.85        9.73      2.60 o 
   4  -9   9       19.62       21.27      2.89 o 
   5  -9   9        0.90        0.96      2.14 o 
   6  -9   9      145.74      134.71     15.76 o 
   7  -9   9      141.80      127.48     13.55 o 
  -6  -8   9       11.10        8.19      2.09 o 
  -5  -8   9        0.01        0.58      1.81 o 
  -4  -8   9        4.69        3.06      1.88 o 
  -3  -8   9       23.22       20.58      2.56 o 
  -2  -8   9       15.68       12.87      2.09 o 
  -1  -8   9        3.31        2.79      1.87 o 
   0  -8   9       61.03       56.99      5.86 o 
   1  -8   9      156.27      153.81      8.63 o 
   2  -8   9       19.10       20.57      2.30 o 
   3  -8   9       46.58       33.49      2.89 o 
   4  -8   9        4.65        3.82      1.56 o 
   5  -8   9      145.14      137.25      9.60 o 
   6  -8   9      326.21      318.01     27.10 o 
   7  -8   9      105.78       98.05     12.05 o 
   8  -8   9       26.58       22.23      3.34 o 
  -7  -7   9        5.41        9.56      4.14 o 
  -6  -7   9        0.14        1.34      1.21 o 
  -5  -7   9       85.27       71.32     12.27 o 
  -4  -7   9      163.65      165.98     31.17 o 
  -3  -7   9       35.31       37.27      3.47 o 
  -2  -7   9        2.50        4.81      1.67 o 
  -1  -7   9       12.72       10.97      1.95 o 
   0  -7   9       23.67       31.56      5.13 o 
   1  -7   9      104.42      105.43      6.69 o 
   2  -7   9      742.81      726.89     57.48 o 
   3  -7   9       64.92       59.20      4.18 o 
   4  -7   9        1.41       -0.55      0.86 o 
   5  -7   9       17.37       14.21      2.07 o 
   6  -7   9      298.94      263.51     16.92 o 
   7  -7   9      261.65      243.70     29.53 o 
   8  -7   9       12.20       14.53      3.99 o 
   9  -7   9        0.05        0.11      1.43 o 
  -7  -6   9        0.08       -1.29      1.29 o 
  -6  -6   9       80.87       77.14      6.86 o 
  -5  -6   9       85.21       77.99      6.86 o 
  -4  -6   9        6.67       10.01      1.92 o 
  -3  -6   9       44.72       50.54      4.03 o 
  -2  -6   9       45.01       46.11      3.76 o 
  -1  -6   9       51.38       39.48      3.60 o 
   0  -6   9       24.22       17.42      3.12 o 
   1  -6   9       98.88       92.90      5.59 o 
   2  -6   9       24.72       30.96      2.70 o 
   3  -6   9      114.79      112.79      7.81 o 
   4  -6   9       17.50        8.81      1.44 o 
   5  -6   9       14.29       15.64      2.44 o 
   6  -6   9      241.65      241.48     25.10 o 
   7  -6   9        2.51        0.38      1.68 o 
   8  -6   9       46.99       43.84     10.13 o 
   9  -6   9        8.44        6.80      2.18 o 
  -7  -5   9       38.67       37.62      4.63 o 
  -6  -5   9        6.45        3.95      2.64 o 
  -5  -5   9        7.33        7.86      1.76 o 
  -4  -5   9        1.23        2.62      1.24 o 
  -3  -5   9      551.88      489.37     29.21 o 
  -2  -5   9       19.89       18.13      2.24 o 
  -1  -5   9       86.49       85.87      5.36 o 
   0  -5   9       49.89       47.40      4.97 o 
   1  -5   9      161.61      159.82      8.75 o 
   2  -5   9      234.62      219.55     11.57 o 
   3  -5   9      107.32      109.58      7.57 o 
   4  -5   9       63.29       54.15      3.77 o 
   5  -5   9       67.55       64.25      5.35 o 
   6  -5   9       82.89       74.98      6.15 o 
   7  -5   9       19.64       21.25      3.35 o 
   8  -5   9        1.97        2.66      2.71 o 
   9  -5   9       33.37       33.39      4.21 o 
  10  -5   9        5.75        4.70      2.92 o 
  -7  -4   9        0.28       -1.38      1.46 o 
  -6  -4   9        4.81        5.15      1.99 o 
  -5  -4   9       16.78       20.59      2.58 o 
  -4  -4   9       18.87       18.97      2.46 o 
  -3  -4   9       37.18       33.68      5.55 o 
  -2  -4   9        0.24       -0.46      1.05 o 
  -1  -4   9        9.54        4.84      1.43 o 
   0  -4   9      237.59      220.47     15.21 o 
   1  -4   9        0.27       -0.59      0.62 o 
   2  -4   9       34.30       28.54      2.79 o 
   3  -4   9       37.02       44.12      4.36 o 
   4  -4   9        6.14        5.55      1.85 o 
   5  -4   9       10.58       12.71      1.76 o 
   6  -4   9        7.25        9.59      2.33 o 
   7  -4   9      302.00      282.87     18.09 o 
   8  -4   9        0.50        0.17      1.55 o 
   9  -4   9       35.77       33.17      5.63 o 
  10  -4   9        0.63        1.34      1.34 o 
  -7  -3   9        7.27       11.41      3.57 o 
  -6  -3   9      175.63      146.51      9.71 o 
  -5  -3   9      194.67      196.04     12.23 o 
  -4  -3   9       10.76       13.56      1.74 o 
  -3  -3   9       10.03       12.70      1.57 o 
  -2  -3   9      128.18      127.32      7.38 o 
  -1  -3   9      128.45      132.24      8.71 o 
   0  -3   9       16.23       25.96      3.59 o 
   1  -3   9        0.01       -0.89      1.40 o 
   2  -3   9       50.58       53.79      3.50 o 
   3  -3   9      393.52      382.87     19.31 o 
   4  -3   9      211.44      183.51     11.86 o 
   5  -3   9       49.87       51.22      4.71 o 
   6  -3   9       16.39       14.74      1.92 o 
   7  -3   9        0.52        0.40      1.44 o 
   8  -3   9       25.09       30.41      4.11 o 
   9  -3   9        0.11       -0.51      1.92 o 
  10  -3   9        1.04       -0.06      1.94 o 
  -7  -2   9        2.45        4.73      1.99 o 
  -6  -2   9       40.54       49.27      3.56 o 
  -5  -2   9       71.19       63.36      3.89 o 
  -4  -2   9       99.01       94.94      6.14 o 
  -3  -2   9        3.67        6.12      1.32 o 
  -2  -2   9        7.44        9.07      1.43 o 
  -1  -2   9      447.14      463.43     23.32 o 
   0  -2   9        0.70       -2.00      2.00 o 
   1  -2   9       59.29       54.01      6.48 o 
   2  -2   9      276.73      266.17     13.65 o 
   3  -2   9       11.08       12.44      1.53 o 
   4  -2   9       22.29       29.87      2.56 o 
   5  -2   9      222.79      216.44      9.66 o 
   6  -2   9      368.57      356.16     17.27 o 
   7  -2   9       37.62       43.98      3.59 o 
   8  -2   9        5.86        6.32      1.80 o 
   9  -2   9        1.69        4.40      2.38 o 
  10  -2   9        0.06        0.17      1.47 o 
  11  -2   9       27.70       35.30      5.78 o 
  -7  -1   9       18.24       25.94      3.72 o 
  -6  -1   9        2.76        3.02      1.18 o 
  -5  -1   9       75.94       77.08      4.82 o 
  -4  -1   9        7.93        9.76      1.58 o 
  -3  -1   9       51.91       59.01      3.54 o 
  -2  -1   9     1244.92     1294.13     53.46 o 
  -1  -1   9        7.60       11.90      1.32 o 
   0  -1   9       21.27       18.38      3.57 o 
   1  -1   9       31.10       38.64      2.15 o 
   2  -1   9       68.82       71.95      3.45 o 
   3  -1   9       48.37       45.37      3.09 o 
   4  -1   9      116.08      129.59      5.99 o 
   5  -1   9        0.00       -0.27      0.80 o 
   6  -1   9        8.98        9.87      1.69 o 
   7  -1   9      524.08      556.08     33.27 o 
   8  -1   9       15.74       19.90      3.18 o 
   9  -1   9        0.10       -0.37      2.00 o 
  10  -1   9        0.37        0.47      2.36 o 
  11  -1   9        1.56        2.12      1.76 o 
  -7   0   9        3.03        5.78      2.22 o 
  -6   0   9       19.84       28.78      3.29 o 
  -5   0   9        5.60        7.77      2.13 o 
  -4   0   9        4.52        1.29      1.06 o 
  -3   0   9      268.11      263.23     13.03 o 
  -2   0   9        7.70       10.48      1.45 o 
  -1   0   9       53.70       44.92      2.69 o 
   0   0   9       26.70       35.81      3.50 o 
   1   0   9        0.13        0.48      0.43 o 
   2   0   9       17.37       17.72      1.25 o 
   3   0   9      510.55      510.29     21.09 o 
   4   0   9        0.15        0.83      0.58 o 
   5   0   9      196.40      152.18      8.80 o 
   6   0   9        0.76        0.02      1.00 o 
   7   0   9       81.79       73.91      4.10 o 
   8   0   9        0.03       -0.45      1.28 o 
   9   0   9       42.95       37.30      3.67 o 
  10   0   9       51.49       48.86      4.43 o 
  11   0   9        4.64        5.70      2.19 o 
  -7   1   9       20.86       29.15      4.08 o 
  -6   1   9       15.69       15.56      3.18 o 
  -5   1   9       44.68       44.61      3.70 o 
  -4   1   9       92.08       87.57      5.95 o 
  -3   1   9      671.09      623.77     30.88 o 
  -2   1   9      104.02      103.44      8.46 o 
  -1   1   9        0.06        0.52      0.89 o 
   0   1   9       10.36       11.63      1.80 o 
   1   1   9        0.54        0.43      0.46 o 
   2   1   9      586.16      683.98     28.27 o 
   3   1   9      151.01      180.12      7.92 o 
   4   1   9      164.74      160.78      8.52 o 
   5   1   9        0.06       -0.64      0.64 o 
   6   1   9       11.65        7.33      1.26 o 
   7   1   9      133.15      123.86      6.14 o 
   8   1   9        3.42        3.01      1.52 o 
   9   1   9        2.56        3.94      1.62 o 
  10   1   9        0.69        1.93      1.59 o 
  11   1   9        4.20        7.84      2.65 o 
  -7   2   9        2.91        5.40      2.09 o 
  -6   2   9        4.89        5.25      2.64 o 
  -5   2   9        0.06        2.06      1.05 o 
  -4   2   9      116.69      112.57     13.15 o 
  -3   2   9       71.88       75.60      6.93 o 
  -2   2   9      600.94      607.34     30.10 o 
  -1   2   9        0.05        0.24      1.29 o 
   0   2   9       64.86       55.78      3.69 o 
   1   2   9        6.70       11.09      0.96 o 
   2   2   9       22.15       23.40      1.85 o 
   3   2   9      214.21      225.65      9.83 o 
   4   2   9      190.58      186.39      8.29 o 
   5   2   9        8.81       11.68      1.43 o 
   6   2   9       13.37       16.19      1.76 o 
   7   2   9      360.36      352.67     15.46 o 
   8   2   9       50.91       41.82      3.65 o 
   9   2   9        1.69       -0.21      1.40 o 
  10   2   9        0.32        2.85      2.12 o 
  11   2   9      108.52      106.90      8.42 o 
  -7   3   9        1.47       -1.23      2.21 o 
  -6   3   9       15.51       17.17      6.63 o 
  -5   3   9       43.01       55.43      7.75 o 
  -4   3   9        0.70       -0.29      0.97 o 
  -3   3   9      132.05      117.26      7.06 o 
  -2   3   9       68.40       61.57      6.24 o 
  -1   3   9        0.34        0.43      1.10 o 
   0   3   9       10.37        9.72      1.40 o 
   1   3   9        6.79        6.80      1.52 o 
   2   3   9      140.96      161.99      7.20 o 
   3   3   9       55.32       61.18      3.40 o 
   4   3   9        1.50        1.89      1.01 o 
   5   3   9        0.39        0.45      0.71 o 
   6   3   9      138.74      152.31      7.23 o 
   7   3   9       28.37       19.66      2.14 o 
   8   3   9       32.99       26.15      2.88 o 
   9   3   9       43.03       33.52      3.35 o 
  10   3   9       19.17       23.37      6.06 o 
  11   3   9        2.01        5.56      2.42 o 
  -7   4   9        1.58        1.88      1.94 o 
  -6   4   9        0.10        0.51      1.71 o 
  -5   4   9       14.77       17.27      2.25 o 
  -4   4   9       17.01       16.71      2.90 o 
  -3   4   9        6.90        9.76      1.89 o 
  -2   4   9       19.28       21.35      2.63 o 
  -1   4   9       16.26       18.36      3.28 o 
   0   4   9      101.63      100.50      6.65 o 
   1   4   9        1.80        0.65      0.99 o 
   2   4   9       15.46       12.94      0.97 o 
   3   4   9      714.34      762.95     31.59 o 
   4   4   9       59.18       70.61      4.81 o 
   5   4   9      353.14      349.71     15.07 o 
   6   4   9       15.59       14.62      1.75 o 
   7   4   9       88.52       80.85      5.02 o 
   8   4   9        2.40        4.70      1.53 o 
   9   4   9       10.20       14.27      3.56 o 
  10   4   9        9.58       13.34      2.97 o 
  11   4   9       96.11      121.54      9.27 o 
  -6   5   9       17.44       14.80      6.42 o 
  -5   5   9        8.66        8.15      2.64 o 
  -4   5   9       35.00       34.53      3.47 o 
  -3   5   9        1.72        1.61      1.37 o 
  -2   5   9        5.24        5.98      1.68 o 
  -1   5   9       14.88       20.97      3.58 o 
   0   5   9        1.59        2.32      1.00 o 
   1   5   9       14.60       15.18      1.80 o 
   2   5   9      377.28      342.86     22.41 o 
   3   5   9       17.31       20.17      1.42 o 
   4   5   9       45.16       40.72      2.97 o 
   5   5   9        3.71        6.47      1.20 o 
   6   5   9       65.91       57.73      3.44 o 
   7   5   9       83.40       76.06      4.34 o 
   8   5   9       86.05       60.68      4.30 o 
   9   5   9        4.16        5.56      2.02 o 
  10   5   9        4.28        5.49      2.42 o 
  11   5   9        0.80        2.41      2.71 o 
  -6   6   9       22.02       19.28      5.71 o 
  -5   6   9       77.95       77.24     17.83 o 
  -4   6   9       65.94       73.31      7.43 o 
  -3   6   9       12.23       15.47      2.36 o 
  -2   6   9        1.50        0.14      1.51 o 
  -1   6   9      125.73      102.91     10.34 o 
   0   6   9        5.26        9.92      1.66 o 
   1   6   9       45.36       46.27      3.35 o 
   2   6   9       16.10       21.41      2.10 o 
   3   6   9      114.96      118.18      7.64 o 
   4   6   9      117.22      105.69      5.05 o 
   5   6   9        3.22        2.28      1.27 o 
   6   6   9       62.13       60.80      4.30 o 
   7   6   9      113.32       83.25      4.59 o 
   8   6   9        0.01        0.17      1.78 o 
   9   6   9        2.94        2.50      1.64 o 
  10   6   9       13.53       17.70      3.18 o 
  11   6   9       19.30       24.91      4.03 o 
  -6   7   9        2.66        9.09      3.71 o 
  -5   7   9       19.03       23.38      3.72 o 
  -4   7   9      137.84      124.12      8.67 o 
  -3   7   9       22.09       29.21      4.75 o 
  -2   7   9      122.76      115.96      7.97 o 
  -1   7   9        6.54       19.81      7.59 o 
   0   7   9       63.91       55.56      4.01 o 
   1   7   9       25.23       27.18      4.56 o 
   2   7   9       10.68       12.50      1.72 o 
   3   7   9       30.83       32.95      2.80 o 
   4   7   9      214.64      200.40     10.64 o 
   5   7   9        0.00        0.32      0.94 o 
   6   7   9      157.60      137.81      9.08 o 
   7   7   9        0.70        0.06      1.35 o 
   8   7   9      165.40      142.50     10.32 o 
   9   7   9       55.92       52.06      5.16 o 
  10   7   9        0.01       -0.71      1.71 o 
  11   7   9        0.40        0.01      1.77 o 
  -5   8   9       38.98       44.17      6.20 o 
  -4   8   9       38.01       44.23     10.27 o 
  -3   8   9       19.02       21.36      3.92 o 
  -2   8   9       31.06       27.82      3.70 o 
  -1   8   9       18.70       16.01      3.50 o 
   0   8   9        4.64        4.08      1.42 o 
   1   8   9        0.08       -1.04      1.05 o 
   2   8   9       57.66       41.49      3.69 o 
   3   8   9      210.50      167.09     18.24 o 
   4   8   9      590.83      569.03     28.00 o 
   5   8   9      450.66      440.78     18.85 o 
   6   8   9      144.66      134.01      6.45 o 
   7   8   9       55.40       58.04      4.35 o 
   8   8   9       43.50       47.77      4.77 o 
   9   8   9        7.93        6.99      2.22 o 
  10   8   9        9.88       13.09      2.86 o 
  11   8   9        3.04        0.60      2.21 o 
  -5   9   9        0.40        1.24      1.60 o 
  -4   9   9       16.69       31.52      6.70 o 
  -3   9   9       11.75        6.28      1.71 o 
  -2   9   9       20.63       23.78      4.82 o 
  -1   9   9       16.50       12.89      2.11 o 
   0   9   9        9.50        5.69      1.52 o 
   1   9   9       22.80       23.38      2.53 o 
   2   9   9      309.56      284.51     14.84 o 
   3   9   9      728.83      716.97     35.34 o 
   4   9   9     1339.10     1090.65     98.85 o 
   5   9   9        2.33        3.10      1.36 o 
   6   9   9       14.08       13.84      1.95 o 
   7   9   9       29.94       26.77      2.84 o 
   8   9   9        1.05        1.84      1.44 o 
   9   9   9        6.83        5.09      2.42 o 
  10   9   9        3.42        4.72      2.21 o 
  11   9   9        0.39        5.65      3.49 o 
  -4  10   9       31.50       34.83     13.27 o 
  -3  10   9        0.29        2.30      1.51 o 
  -2  10   9       39.78       37.01      5.02 o 
  -1  10   9        4.32        5.46      2.55 o 
   0  10   9       31.14       22.66      2.65 o 
   1  10   9       16.48       18.55      4.07 o 
   2  10   9        0.03       -1.12      1.12 o 
   3  10   9      285.34      281.98     14.73 o 
   4  10   9      362.81      371.22     23.23 o 
   5  10   9        5.29        3.31      2.14 o 
   6  10   9        2.61        0.92      2.28 o 
   7  10   9       21.89       16.00      2.22 o 
   8  10   9        8.64       15.19      2.29 o 
   9  10   9       15.16       15.37      4.35 o 
  10  10   9       37.99       38.74      5.21 o 
  -4  11   9        0.77        5.21      2.01 o 
  -3  11   9       35.57       33.77      7.49 o 
  -2  11   9       13.71       16.89      2.66 o 
  -1  11   9       28.37       30.60      5.50 o 
   0  11   9       34.07       25.42      2.81 o 
   1  11   9      212.41      206.06     12.49 o 
   2  11   9        1.73        1.68      1.24 o 
   3  11   9      332.12      335.34     17.29 o 
   4  11   9      221.89      213.29     14.09 o 
   5  11   9        0.07       -0.77      1.34 o 
   6  11   9        4.96        4.30      1.80 o 
   7  11   9        0.00       -1.64      1.64 o 
   8  11   9        0.34        0.59      2.12 o 
   9  11   9        2.43        5.08      2.57 o 
  10  11   9       16.44       18.90      3.85 o 
  -3  12   9       45.55       49.76      8.84 o 
  -2  12   9       51.96       45.51      4.24 o 
  -1  12   9        4.73        5.39      1.68 o 
   0  12   9       16.61       16.01      2.39 o 
   1  12   9       10.63       11.79      2.87 o 
   2  12   9       12.20       12.05      2.01 o 
   3  12   9        0.02        0.71      3.28 o 
   4  12   9       32.88       43.47      4.17 o 
   5  12   9       31.70       31.26      4.07 o 
   6  12   9       10.85       11.17      3.71 o 
   7  12   9       12.59       11.40      2.55 o 
   8  12   9       29.67       29.70      4.04 o 
   9  12   9        2.73        6.28      3.14 o 
  -2  13   9        4.92        9.82      2.62 o 
  -1  13   9        3.63        3.61      1.60 o 
   0  13   9       28.60       28.22      3.17 o 
   1  13   9        2.63        1.24      2.65 o 
   2  13   9        0.54        2.28      2.35 o 
   3  13   9        0.43       -1.34      2.07 o 
   4  13   9        1.76        0.69      1.54 o 
   5  13   9       75.41       81.41      6.71 o 
   6  13   9        3.26        1.57      2.50 o 
   7  13   9        2.86        2.43      1.85 o 
   8  13   9        0.00       -0.14      2.14 o 
   9  13   9        1.02        2.14      2.71 o 
  -1  14   9       20.09       26.92     12.27 o 
   0  14   9      102.17      103.82      9.21 o 
   1  14   9        5.40        3.42      2.32 o 
   2  14   9       40.87       45.53      4.75 o 
   3  14   9        3.96        6.08      4.64 o 
   4  14   9        4.49        1.60      3.78 o 
   5  14   9       70.05       68.96      6.09 o 
   6  14   9        0.53       -0.50      1.50 o 
   7  14   9        0.82        2.28      2.00 o 
   8  14   9       27.45       25.53      4.56 o 
   0  15   9       28.60       27.67      4.42 o 
   1  15   9        0.34        1.01      1.80 o 
   2  15   9        0.63        0.16      3.00 o 
   3  15   9        0.23        0.37      2.00 o 
   4  15   9      104.88      106.76      9.84 o 
   5  15   9        3.80        4.16      2.05 o 
   6  15   9       41.80       41.42      4.49 o 
   7  15   9        7.88        7.70      2.57 o 
   3  16   9        1.97        3.00      2.28 o 
   4  16   9        0.94       -1.00      2.00 o 
   0 -13  10       19.95       24.39      4.71 o 
  -2 -12  10        0.10        0.71      1.85 o 
  -1 -12  10        0.20        2.00      2.42 o 
   0 -12  10        1.15        0.57      2.28 o 
   1 -12  10        3.48        2.14      3.99 o 
   2 -12  10       11.19        9.76      2.17 o 
   3 -12  10       13.57       16.71      4.28 o 
   4 -12  10       59.77       67.31      5.79 o 
  -4 -11  10        8.66       15.58      5.56 o 
  -3 -11  10       11.93       10.52      2.59 o 
  -2 -11  10       37.03       40.51      6.85 o 
  -1 -11  10       17.22       26.19      3.80 o 
   0 -11  10        1.10        1.78      1.21 o 
   1 -11  10        3.95        4.59      2.42 o 
   2 -11  10        6.61        6.31      1.82 o 
   3 -11  10       18.66       17.48      2.92 o 
   4 -11  10        4.11        3.56      3.28 o 
   5 -11  10        3.60        3.29      1.61 o 
  -4 -10  10        1.58       -1.24      1.64 o 
  -3 -10  10        1.08        4.14      4.07 o 
  -2 -10  10       33.25       35.52      4.46 o 
  -1 -10  10        0.04        1.33      2.06 o 
   0 -10  10        0.13        0.78      1.93 o 
   1 -10  10        6.20        6.65      2.16 o 
   2 -10  10       50.10       44.21      3.87 o 
   3 -10  10        0.86        1.86      1.50 o 
   4 -10  10        0.19        0.10      1.66 o 
   5 -10  10       94.60       98.19      7.60 o 
   6 -10  10       53.32       73.29     10.77 o 
  -5  -9  10        3.80        5.01      3.35 o 
  -4  -9  10        0.17        0.94      1.71 o 
  -3  -9  10        0.30        0.29      1.41 o 
  -2  -9  10      105.18       88.13      5.75 o 
  -1  -9  10        1.32        4.08      1.42 o 
   0  -9  10        0.35       -0.03      1.60 o 
   1  -9  10       18.56       14.83      2.04 o 
   2  -9  10        2.35        2.66      1.18 o 
   3  -9  10       27.15       27.15      2.77 o 
   4  -9  10        0.10       -0.31      1.21 o 
   5  -9  10       33.82       38.93      4.27 o 
   6  -9  10        1.26        1.29      1.47 o 
   7  -9  10        4.28        9.83      2.85 o 
  -5  -8  10        6.01       12.81      7.56 o 
  -4  -8  10       15.66       21.43      4.85 o 
  -3  -8  10      248.13      223.08     14.39 o 
  -2  -8  10       92.51       85.22      8.79 o 
  -1  -8  10        1.31        3.32      1.72 o 
   0  -8  10        8.45        9.62      2.57 o 
   1  -8  10        1.25        1.33      1.00 o 
   2  -8  10       28.04       26.68      2.71 o 
   3  -8  10        2.51        4.21      1.97 o 
   4  -8  10       88.40       86.48      6.62 o 
   5  -8  10       10.82       17.10      2.77 o 
   6  -8  10      125.43      135.70      9.73 o 
   7  -8  10      139.50      124.80      9.25 o 
   8  -8  10       26.73       30.88      5.35 o 
  -6  -7  10       38.59       42.40      6.56 o 
  -5  -7  10       31.12       41.31      5.07 o 
  -4  -7  10        5.93        3.63      2.64 o 
  -3  -7  10        4.03        2.56      1.51 o 
  -2  -7  10       82.92       80.02      5.38 o 
  -1  -7  10        7.84        6.27      1.76 o 
   0  -7  10        2.80        3.88      2.01 o 
   1  -7  10       27.20       31.04      3.14 o 
   2  -7  10        1.57        0.07      0.97 o 
   3  -7  10       40.56       46.50      3.62 o 
   4  -7  10        1.13        1.36      1.00 o 
   5  -7  10       49.13       52.43      4.71 o 
   6  -7  10       80.80       76.94      6.36 o 
   7  -7  10        5.63        5.80      2.19 o 
   8  -7  10       93.37      101.97     17.05 o 
  -6  -6  10        0.09       -0.34      3.07 o 
  -5  -6  10       69.91       63.01      6.27 o 
  -4  -6  10        6.56        5.26      1.56 o 
  -3  -6  10        1.03        2.71      1.36 o 
  -2  -6  10       11.77       12.51      2.06 o 
  -1  -6  10       67.38       67.03      4.71 o 
   0  -6  10        1.18        0.77      1.71 o 
   1  -6  10       10.17        8.15      1.45 o 
   2  -6  10      323.51      265.00     13.89 o 
   3  -6  10        0.80        1.54      1.04 o 
   4  -6  10        2.29        0.30      0.92 o 
   5  -6  10       11.63       17.58      2.65 o 
   6  -6  10      108.11      113.61      8.42 o 
   7  -6  10      265.43      242.69     22.54 o 
   8  -6  10       18.66       17.02      3.03 o 
   9  -6  10        1.36        3.81      1.72 o 
  -6  -5  10      181.85      195.71     14.03 o 
  -5  -5  10       97.04       84.86      6.38 o 
  -4  -5  10       51.62       49.79      4.14 o 
  -3  -5  10        2.35        6.20      2.57 o 
  -2  -5  10       57.55       59.90      8.94 o 
  -1  -5  10      139.06      133.73      8.92 o 
   0  -5  10       12.38       21.07      7.49 o 
   1  -5  10        1.38        0.26      1.08 o 
   2  -5  10        8.82        7.22      1.35 o 
   3  -5  10        0.04        0.68      0.99 o 
   4  -5  10      103.05       90.20      5.58 o 
   5  -5  10       28.65       25.62      3.15 o 
   6  -5  10      109.41      103.20      7.83 o 
   7  -5  10       15.51       16.30      2.94 o 
   8  -5  10       55.90       59.34      5.73 o 
   9  -5  10        7.81        8.16      3.92 o 
  -7  -4  10        7.57       11.76      1.87 o 
  -6  -4  10       57.47       64.15      4.63 o 
  -5  -4  10        0.16       -0.05      1.12 o 
  -4  -4  10        6.05        6.84      1.61 o 
  -3  -4  10      102.82       95.20      6.03 o 
  -2  -4  10       31.34       32.10      3.07 o 
  -1  -4  10      113.09      123.48      7.20 o 
   0  -4  10      149.24      140.71     12.12 o 
   1  -4  10       40.95       35.63      3.15 o 
   2  -4  10       63.48       61.60      5.52 o 
   3  -4  10        7.51        7.37      1.40 o 
   4  -4  10       12.43       17.22      2.11 o 
   5  -4  10       13.55       11.92      3.99 o 
   6  -4  10      152.40      152.08      8.58 o 
   7  -4  10        1.93        4.10      1.85 o 
   8  -4  10        1.86        0.66      1.85 o 
   9  -4  10        2.16        4.02      1.95 o 
  10  -4  10        0.04        4.96      4.28 o 
  -7  -3  10       28.35       33.38      4.14 o 
  -6  -3  10       13.50       16.82      2.28 o 
  -5  -3  10       26.56       26.13      3.07 o 
  -4  -3  10       26.23       29.99      3.71 o 
  -3  -3  10        7.86        6.31      1.60 o 
  -2  -3  10        4.25        7.64      5.13 o 
  -1  -3  10      263.09      245.32     15.17 o 
   0  -3  10        2.67       -0.94      1.81 o 
   1  -3  10        2.72        4.65      1.50 o 
   2  -3  10       99.17       96.31      6.33 o 
   3  -3  10      196.15      206.50     11.01 o 
   4  -3  10        2.35        1.93      0.99 o 
   5  -3  10        4.94        4.54      1.29 o 
   6  -3  10       18.63       18.92      4.21 o 
   7  -3  10       16.90       16.32      3.02 o 
   8  -3  10        0.35       -0.21      1.93 o 
   9  -3  10       28.63       28.25      4.17 o 
  10  -3  10        5.37        5.60      2.92 o 
  -7  -2  10       48.38       70.32      8.70 o 
  -6  -2  10       80.22       77.24      6.71 o 
  -5  -2  10       16.84       20.06      2.58 o 
  -4  -2  10      134.88      130.39     13.28 o 
  -3  -2  10       32.34       35.41      3.32 o 
  -2  -2  10        0.10        1.50      1.33 o 
  -1  -2  10      557.47      540.45     27.22 o 
   0  -2  10       34.56       39.86      4.73 o 
   1  -2  10       96.57       91.94      6.94 o 
   2  -2  10        0.90       -0.56      0.56 o 
   3  -2  10       43.67       33.82      2.71 o 
   4  -2  10        0.68       -1.61      1.61 o 
   5  -2  10      369.44      363.42     18.58 o 
   6  -2  10      210.03      205.41     13.40 o 
   7  -2  10       81.56       89.51      7.06 o 
   8  -2  10       16.75       15.42      2.98 o 
   9  -2  10       38.58       43.21      5.10 o 
  10  -2  10        0.00        0.78      2.07 o 
  -7  -1  10       20.82       36.83      4.53 o 
  -6  -1  10        0.03       -0.29      0.97 o 
  -5  -1  10       80.10       81.36      5.36 o 
  -4  -1  10       49.52       53.79      3.58 o 
  -3  -1  10       82.84       90.05      7.96 o 
  -2  -1  10      168.55      151.74     13.16 o 
  -1  -1  10        2.97        2.84      0.99 o 
   0  -1  10       13.18       18.31      1.97 o 
   1  -1  10        8.32        8.47      1.22 o 
   2  -1  10       46.48       49.60      3.38 o 
   3  -1  10      340.77      306.48     15.70 o 
   4  -1  10      122.47      114.10      6.65 o 
   5  -1  10      547.66      523.80     26.30 o 
   6  -1  10      241.43      230.79     13.89 o 
   7  -1  10       88.79       84.61      5.25 o 
   8  -1  10       10.62        7.86      1.83 o 
   9  -1  10        1.22        3.64      1.80 o 
  10  -1  10        4.51        5.89      2.36 o 
  11  -1  10        0.06       -0.29      2.92 o 
  -7   0  10        8.05       16.23      6.06 o 
  -6   0  10        0.29        2.55      2.01 o 
  -5   0  10        0.89        2.68      1.50 o 
  -4   0  10        4.79       10.60      1.97 o 
  -3   0  10       10.40       10.67      1.54 o 
  -2   0  10       68.50       61.28      4.10 o 
  -1   0  10      971.17      956.94     39.39 o 
   0   0  10        0.43       -0.26      0.62 o 
   1   0  10        9.32       12.73      1.37 o 
   2   0  10       30.54       25.68      1.63 o 
   3   0  10      519.02      571.97     23.79 o 
   4   0  10      402.77      440.82     20.73 o 
   5   0  10       53.49       52.05      3.02 o 
   6   0  10       48.94       40.81      4.16 o 
   7   0  10      218.55      205.77     12.55 o 
   8   0  10       34.66       33.12      3.29 o 
   9   0  10       17.41       22.11      2.91 o 
  10   0  10        6.65        6.52      1.91 o 
  11   0  10        0.81        3.82      1.84 o 
  -7   1  10       35.79       54.22      9.56 o 
  -6   1  10        3.54        4.28      2.16 o 
  -5   1  10       50.74       60.62      6.86 o 
  -4   1  10       12.28        8.44      1.74 o 
  -3   1  10       18.63       15.22      2.25 o 
  -2   1  10       89.33       71.74     11.20 o 
  -1   1  10       73.58       77.57      4.03 o 
   0   1  10        0.52        0.91      0.62 o 
   1   1  10        1.75        2.54      0.70 o 
   2   1  10        6.94        7.95      1.61 o 
   3   1  10        3.21        3.57      0.72 o 
   4   1  10       36.40       33.06      2.14 o 
   5   1  10      121.86      119.81      5.79 o 
   6   1  10        0.44        0.66      0.99 o 
   7   1  10       21.18       19.77      3.48 o 
   8   1  10       72.73       70.96      5.50 o 
   9   1  10        0.17        2.00      1.42 o 
  10   1  10       52.26       53.59      4.54 o 
  11   1  10       29.38       33.33      5.23 o 
  -7   2  10        1.04        1.40      1.82 o 
  -6   2  10       12.35       16.42      4.78 o 
  -5   2  10       21.50       21.44      2.65 o 
  -4   2  10        0.02       -0.50      0.98 o 
  -3   2  10        0.06       -0.42      1.55 o 
  -2   2  10      100.14       87.48      5.52 o 
  -1   2  10        5.00        4.48      1.42 o 
   0   2  10       29.41       20.74      3.55 o 
   1   2  10       60.32       50.24      2.70 o 
   2   2  10       46.59       43.67      2.42 o 
   3   2  10      862.52      955.83     39.36 o 
   4   2  10       17.73       17.96      1.87 o 
   5   2  10        3.35        1.57      0.74 o 
   6   2  10       17.67       26.71      2.20 o 
   7   2  10       41.97       41.82      3.34 o 
   8   2  10        7.94        6.72      1.74 o 
   9   2  10        6.64        5.82      1.75 o 
  10   2  10        8.00        7.83      3.57 o 
  11   2  10        6.26       12.94      3.05 o 
  -6   3  10        3.45        4.63      2.29 o 
  -5   3  10        0.58        2.24      1.06 o 
  -4   3  10      125.46      117.43      7.22 o 
  -3   3  10       87.96       74.08      5.67 o 
  -2   3  10        6.16        4.79      1.67 o 
  -1   3  10        0.00        0.36      1.17 o 
   0   3  10       15.21       16.66      6.13 o 
   1   3  10        6.67        5.40      1.30 o 
   2   3  10       60.41       61.59      3.12 o 
   3   3  10      145.73      159.43      7.80 o 
   4   3  10        0.19        1.78      0.63 o 
   5   3  10      255.39      244.98     10.85 o 
   6   3  10        4.95       10.24      1.85 o 
   7   3  10      162.22      124.31      6.25 o 
   8   3  10      137.05      110.05      6.47 o 
   9   3  10        2.93        1.44      1.98 o 
  10   3  10       64.87       72.43      6.43 o 
  11   3  10       39.29       50.57      5.60 o 
  -6   4  10        0.24        0.62      2.85 o 
  -5   4  10        0.14        4.63      3.00 o 
  -4   4  10        2.54        0.86      1.11 o 
  -3   4  10        0.38        0.40      1.28 o 
  -2   4  10       53.62       38.51      6.66 o 
  -1   4  10        2.35        2.35      1.57 o 
   0   4  10       22.88       22.97      2.65 o 
   1   4  10        8.81       13.64      1.77 o 
   2   4  10      106.51      104.97      8.64 o 
   3   4  10       47.24       38.28      2.45 o 
   4   4  10       66.66       62.34      3.34 o 
   5   4  10        1.52        0.72      0.92 o 
   6   4  10        0.13        0.50      0.90 o 
   7   4  10       82.16       57.63      3.63 o 
   8   4  10        6.42        9.38      1.64 o 
   9   4  10        1.19        1.55      1.37 o 
  10   4  10       23.02       11.19      3.99 o 
  11   4  10        2.91        2.64      2.01 o 
  -6   5  10        0.22        0.67      1.77 o 
  -5   5  10        1.84        5.34      2.08 o 
  -4   5  10       71.44       63.21      4.81 o 
  -3   5  10        2.04        0.51      1.76 o 
  -2   5  10       38.87       38.91      4.01 o 
  -1   5  10        6.63        9.13      2.72 o 
   0   5  10      131.19      106.37      6.85 o 
   1   5  10        0.23        1.16      1.02 o 
   2   5  10      170.77      153.95     11.78 o 
   3   5  10      510.94      504.56     25.02 o 
   4   5  10        4.50        3.16      0.70 o 
   5   5  10      366.78      327.39     14.19 o 
   6   5  10       13.66       11.02      1.55 o 
   7   5  10        2.59        1.64      1.15 o 
   8   5  10        5.75        3.04      1.26 o 
   9   5  10        3.50        3.24      5.71 o 
  10   5  10       16.88       19.78      3.49 o 
  11   5  10       13.39       16.33      3.64 o 
  -6   6  10        9.57        8.80      2.40 o 
  -5   6  10        2.23        2.71      2.08 o 
  -4   6  10       15.27       15.45      2.88 o 
  -3   6  10        9.93       11.02      1.94 o 
  -2   6  10        0.28       -0.43      1.26 o 
  -1   6  10       52.09       31.96      6.63 o 
   0   6  10       25.25       23.59      2.46 o 
   1   6  10        2.01        2.17      1.52 o 
   2   6  10       13.58       14.14      1.80 o 
   3   6  10        0.35       -0.46      1.04 o 
   4   6  10     1760.62     1808.72    103.63 o 
   5   6  10       39.44       49.29      3.01 o 
   6   6  10      368.17      356.18     15.45 o 
   7   6  10        3.08        6.67      1.73 o 
   8   6  10        5.96        4.70      1.93 o 
   9   6  10       17.27       18.60      3.02 o 
  10   6  10       35.04       37.28      4.78 o 
  11   6  10        0.01        3.99      2.24 o 
  -5   7  10       27.67       35.02      6.56 o 
  -4   7  10        7.20       12.52      3.11 o 
  -3   7  10        4.33        2.90      1.37 o 
  -2   7  10       30.25       22.26      2.75 o 
  -1   7  10      112.67      109.81      9.91 o 
   0   7  10      136.04       83.92      6.60 o 
   1   7  10        2.63        1.18      1.21 o 
   2   7  10      127.37      135.96     10.62 o 
   3   7  10       14.77       11.50      1.73 o 
   4   7  10       95.46       94.87      8.17 o 
   5   7  10      166.52      150.07      8.40 o 
   6   7  10       61.48       56.73      3.41 o 
   7   7  10        0.38       -0.68      1.17 o 
   8   7  10       15.98       14.28      2.42 o 
   9   7  10        0.00        2.64      4.99 o 
  10   7  10        2.82        3.78      2.12 o 
  11   7  10        8.19        7.68      2.57 o 
  -5   8  10       13.55       23.12      3.80 o 
  -4   8  10        2.38        5.99      3.00 o 
  -3   8  10       22.82       21.40      2.81 o 
  -2   8  10        1.47        2.88      1.44 o 
  -1   8  10      203.10      176.68     13.23 o 
   0   8  10      114.85      112.74      6.71 o 
   1   8  10        8.87       16.19      2.15 o 
   2   8  10       57.80       55.80      4.73 o 
   3   8  10       23.11       19.43      2.22 o 
   4   8  10      277.27      260.09     13.61 o 
   5   8  10       37.39       39.96      3.29 o 
   6   8  10       38.41       44.46      3.50 o 
   7   8  10        2.69        3.35      1.38 o 
   8   8  10        0.86       -0.69      1.17 o 
   9   8  10        5.56        5.19      2.07 o 
  10   8  10        0.05        2.91      1.81 o 
  11   8  10        0.94       -2.62      3.14 o 
  -4   9  10       20.43       24.15      5.78 o 
  -3   9  10        0.65        2.80      1.29 o 
  -2   9  10       48.80       48.28      4.32 o 
  -1   9  10        3.40        1.45      1.92 o 
   0   9  10       57.14       47.04      4.63 o 
   1   9  10       98.03      104.31      8.63 o 
   2   9  10        5.49        2.64      2.30 o 
   3   9  10        3.35        3.31      1.39 o 
   4   9  10       15.63       12.80      1.94 o 
   5   9  10      108.08      100.66      7.99 o 
   6   9  10       24.65       18.39      2.82 o 
   7   9  10       42.46       40.40      4.99 o 
   8   9  10       10.12        9.96      1.90 o 
   9   9  10       14.81       12.41      2.67 o 
  10   9  10      157.20      171.92     11.62 o 
  -4  10  10       40.88       40.75      8.91 o 
  -3  10  10        5.97        3.95      1.90 o 
  -2  10  10       28.53       22.04      2.79 o 
  -1  10  10        4.72        6.56      2.08 o 
   0  10  10       13.28       12.81      2.11 o 
   1  10  10       30.81       24.35      2.70 o 
   2  10  10       54.20       44.22      3.58 o 
   3  10  10       16.98       16.19      2.18 o 
   4  10  10      137.92      130.61     15.86 o 
   5  10  10       35.54       31.49      3.47 o 
   6  10  10        8.69        7.55      1.97 o 
   7  10  10        5.46        1.34      1.81 o 
   8  10  10       31.72       32.92      4.17 o 
   9  10  10       38.04       32.55      3.77 o 
  10  10  10       16.10       15.71      2.92 o 
  -3  11  10        0.45        4.30      3.35 o 
  -2  11  10        4.79        5.56      1.80 o 
  -1  11  10        0.37       -0.04      1.34 o 
   0  11  10        9.79       11.24      2.60 o 
   1  11  10        0.01       -0.97      2.21 o 
   2  11  10       86.78       82.17      6.22 o 
   3  11  10        1.45        1.20      2.37 o 
   4  11  10       32.84       30.54      3.49 o 
   5  11  10        4.60        4.44      1.69 o 
   6  11  10       39.91       39.11      4.99 o 
   7  11  10       23.56       22.68      3.23 o 
   8  11  10        0.76        5.14      1.95 o 
   9  11  10       52.85       53.06      6.70 o 
  10  11  10      120.05      141.57      9.91 o 
  -2  12  10        9.00        7.69      1.65 o 
  -1  12  10        2.39        8.00      2.43 o 
   0  12  10       37.51       28.98      3.26 o 
   1  12  10       20.08       17.32      2.45 o 
   2  12  10       74.72       71.25      6.07 o 
   3  12  10        3.88        3.72      2.57 o 
   4  12  10        3.28        1.85      2.14 o 
   5  12  10       68.07       66.69     11.91 o 
   6  12  10       43.17       47.32      4.68 o 
   7  12  10       12.64       15.14      2.85 o 
   8  12  10       14.50       11.78      4.85 o 
   9  12  10       37.91       30.95      5.28 o 
  -1  13  10       13.88       10.49      2.87 o 
   0  13  10        7.81        9.53      1.99 o 
   1  13  10       36.78       52.30      4.33 o 
   2  13  10       27.90       30.00      3.92 o 
   3  13  10       14.90       11.39      2.42 o 
   4  13  10        0.47        0.03      1.60 o 
   5  13  10        3.05        1.23      1.71 o 
   6  13  10       23.33       23.75      5.78 o 
   7  13  10        0.62        3.08      1.74 o 
   8  13  10        1.26        2.57      2.57 o 
   0  14  10        9.18       10.26      2.72 o 
   1  14  10       52.74       56.90      6.32 o 
   2  14  10       16.43       19.78      3.24 o 
   3  14  10        0.15       -0.86      1.71 o 
   4  14  10       15.22       17.72      2.97 o 
   5  14  10       64.72       64.44      6.13 o 
   6  14  10        0.02       -0.78      1.58 o 
   7  14  10       13.46       10.84      3.28 o 
   2  15  10       11.03       12.88      3.28 o 
   3  15  10        5.69        0.29      3.00 o 
   4  15  10        0.13        3.57      4.49 o 
   5  15  10        0.00       -1.59      3.21 o 
   6  15  10       13.69       18.83      3.85 o 
   0 -12  11        4.36        7.13      2.85 o 
   1 -12  11       22.54       24.53      5.99 o 
   2 -12  11       40.01       37.52      4.71 o 
  -2 -11  11        0.01        0.29      1.85 o 
  -1 -11  11        9.29        5.71      2.42 o 
   0 -11  11       10.23        8.05      2.41 o 
   1 -11  11       16.53       15.69      4.85 o 
   2 -11  11       39.93       39.29      3.97 o 
   3 -11  11       39.72       51.45      4.88 o 
   4 -11  11       55.07       55.02     14.34 o 
  -3 -10  11        6.08        6.63      1.82 o 
  -2 -10  11       53.35       54.48     10.06 o 
  -1 -10  11       22.55       24.53      2.89 o 
   0 -10  11        1.28       -1.22      1.22 o 
   1 -10  11        3.88       -0.39      4.35 o 
   2 -10  11        6.22       10.11      1.99 o 
   3 -10  11       57.73       49.79      4.99 o 
   4 -10  11        1.35        0.09      3.00 o 
   5 -10  11        0.33        2.76      1.85 o 
  -4  -9  11       11.66       16.86      3.00 o 
  -3  -9  11       23.10       17.49      3.11 o 
  -2  -9  11       62.14       55.13     13.41 o 
  -1  -9  11        3.92        3.74      2.16 o 
   0  -9  11        2.58        1.55      1.23 o 
   1  -9  11        4.09        7.36      3.49 o 
   2  -9  11      249.31      214.81     11.76 o 
   3  -9  11       47.30       44.85      3.78 o 
   4  -9  11       12.19       10.31      2.25 o 
   5  -9  11       35.58       37.17      4.13 o 
   6  -9  11        0.89        0.98      1.73 o 
  -5  -8  11       22.84       30.58      4.21 o 
  -4  -8  11       17.87       20.59      3.35 o 
  -3  -8  11        7.12        7.20      2.07 o 
  -2  -8  11       50.05       55.10      4.51 o 
  -1  -8  11       38.48       31.28      3.33 o 
   0  -8  11       16.70       16.22      2.35 o 
   1  -8  11        0.64        4.12      1.25 o 
   2  -8  11        0.87        2.76      1.12 o 
   3  -8  11       96.81       82.63      6.22 o 
   4  -8  11        0.59        0.67      1.57 o 
   5  -8  11        0.27       -0.91      1.20 o 
   6  -8  11       15.26       16.49      3.57 o 
   7  -8  11        0.40        0.64      1.83 o 
  -5  -7  11        0.80        3.56      1.81 o 
  -4  -7  11        4.02        4.09      1.85 o 
  -3  -7  11       44.93       41.38      3.84 o 
  -2  -7  11      127.41      127.55      7.75 o 
  -1  -7  11        1.73       -0.14      1.06 o 
   0  -7  11        0.16       -0.18      1.30 o 
   1  -7  11        7.31       12.84      1.81 o 
   2  -7  11      124.40      133.51      8.10 o 
   3  -7  11        7.51        8.32      1.55 o 
   4  -7  11        8.93        6.49      2.77 o 
   5  -7  11        4.83        8.12      2.06 o 
   6  -7  11        0.06        0.18      1.60 o 
   7  -7  11        5.22        2.34      1.73 o 
   8  -7  11       54.92       60.23      7.70 o 
  -5  -6  11        6.13       12.27      3.42 o 
  -4  -6  11        0.21       -0.43      1.28 o 
  -3  -6  11        4.27        4.81      1.57 o 
  -2  -6  11       23.91       25.10      2.81 o 
  -1  -6  11       29.14       28.76      2.97 o 
   0  -6  11       28.34       25.49      4.80 o 
   1  -6  11       58.19       51.41      3.80 o 
   2  -6  11        2.17        1.70      1.38 o 
   3  -6  11       23.14       31.70      3.77 o 
   4  -6  11        0.61        2.34      1.17 o 
   5  -6  11       16.78       17.62      2.70 o 
   6  -6  11        0.17        0.30      1.34 o 
   7  -6  11       43.44       43.96      6.06 o 
   8  -6  11        3.52        4.69      1.98 o 
  -6  -5  11       91.14       65.33      8.70 o 
  -5  -5  11       27.21       26.52      3.06 o 
  -4  -5  11        2.09        3.52      1.28 o 
  -3  -5  11       46.32       48.83      4.14 o 
  -2  -5  11       33.15       36.31      4.19 o 
  -1  -5  11       18.68       19.91      2.48 o 
   0  -5  11       13.07       10.30      1.91 o 
   1  -5  11       21.85       14.07      1.80 o 
   2  -5  11       27.53       31.32      2.70 o 
   3  -5  11        0.09        0.64      0.87 o 
   4  -5  11       23.95       25.59      3.58 o 
   5  -5  11       69.77       77.74      7.42 o 
   6  -5  11        2.78        4.67      1.80 o 
   7  -5  11        0.60       -0.51      1.50 o 
   8  -5  11       15.56       13.60      3.64 o 
   9  -5  11        2.32        1.41      1.93 o 
  -6  -4  11       31.69       26.25      5.13 o 
  -5  -4  11       59.34       74.68      6.41 o 
  -4  -4  11        3.07        4.42      1.58 o 
  -3  -4  11       15.84       19.26      2.52 o 
  -2  -4  11       21.99       25.46      2.79 o 
  -1  -4  11      106.83      113.60      6.89 o 
   0  -4  11      176.31      168.85     12.19 o 
   1  -4  11       47.02       35.83      3.32 o 
   2  -4  11       28.89       30.12      2.64 o 
   3  -4  11       14.12       11.01      1.88 o 
   4  -4  11        5.82        9.02      2.08 o 
   5  -4  11        9.77       11.64      1.74 o 
   6  -4  11        6.27        8.19      2.17 o 
   7  -4  11       20.24       22.42      3.32 o 
   8  -4  11        2.89        4.21      1.81 o 
   9  -4  11        3.14        2.85      1.77 o 
  -6  -3  11       55.66       70.02     10.77 o 
  -5  -3  11       17.58       19.42      2.43 o 
  -4  -3  11        0.15       -0.90      1.39 o 
  -3  -3  11       13.00       15.04      2.22 o 
  -2  -3  11        6.30        6.58      1.57 o 
  -1  -3  11       23.08       31.00      3.02 o 
   0  -3  11       35.00       33.34      3.01 o 
   1  -3  11        0.08        0.21      0.77 o 
   2  -3  11       37.12       41.83      3.14 o 
   3  -3  11        9.01        9.33      1.50 o 
   4  -3  11       48.76       45.16      5.20 o 
   5  -3  11        0.53        2.56      1.14 o 
   6  -3  11        0.01        0.03      1.64 o 
   7  -3  11       46.71       58.68      5.38 o 
   8  -3  11        7.81        7.74      2.42 o 
   9  -3  11       14.81        8.65      2.53 o 
  10  -3  11        0.21        3.36      2.00 o 
  -6  -2  11        6.66        5.64      1.72 o 
  -5  -2  11       34.46       52.33      5.75 o 
  -4  -2  11        0.04        0.71      2.71 o 
  -3  -2  11       69.44       67.47      7.36 o 
  -2  -2  11       29.47       33.42      3.25 o 
  -1  -2  11      294.67      290.31     17.71 o 
   0  -2  11      200.68      192.40     10.52 o 
   1  -2  11        0.02        0.84      0.78 o 
   2  -2  11       60.18       55.91      3.88 o 
   3  -2  11      141.36      144.97      8.13 o 
   4  -2  11      160.78      136.29     11.95 o 
   5  -2  11       58.13       58.34      4.23 o 
   6  -2  11       91.53      104.14      7.75 o 
   7  -2  11        4.47        1.66      1.67 o 
   8  -2  11       11.30        7.77      2.19 o 
   9  -2  11       47.63       43.67      7.70 o 
  10  -2  11       40.00       44.18      5.51 o 
  -6  -1  11       35.23       39.55      4.35 o 
  -5  -1  11       36.28       44.18      5.19 o 
  -4  -1  11       39.02       42.94      5.07 o 
  -3  -1  11      173.87      144.40     10.88 o 
  -2  -1  11       41.15       43.21      3.69 o 
  -1  -1  11      125.46      125.63      7.37 o 
   0  -1  11       99.69      111.07      6.64 o 
   1  -1  11       24.78       24.90      2.81 o 
   2  -1  11       19.13       15.55      1.73 o 
   3  -1  11       30.30       27.85      2.46 o 
   4  -1  11       76.25       75.73      5.05 o 
   5  -1  11       48.77       49.71      3.80 o 
   6  -1  11        0.82        0.70      0.96 o 
   7  -1  11        4.60        6.09      1.81 o 
   8  -1  11       21.22       15.81      3.00 o 
   9  -1  11       45.64       43.35      5.09 o 
  10  -1  11        2.82        2.32      2.16 o 
  -6   0  11       70.57       93.98      6.05 o 
  -5   0  11        6.72       15.12      2.32 o 
  -4   0  11        0.31        3.17      1.15 o 
  -3   0  11       11.39       14.67      2.21 o 
  -2   0  11        4.72        6.03      1.89 o 
  -1   0  11      351.95      306.20     21.37 o 
   0   0  11       16.83       15.09      1.49 o 
   1   0  11      279.28      274.98     14.36 o 
   2   0  11        2.02        4.35      1.04 o 
   3   0  11      123.33      109.41      6.41 o 
   4   0  11       13.43       14.65      1.78 o 
   5   0  11      256.79      237.24     12.75 o 
   6   0  11      335.01      295.71     15.67 o 
   7   0  11        6.04        4.76      1.83 o 
   8   0  11       71.56       68.57      6.13 o 
   9   0  11       20.62       22.12      5.78 o 
  10   0  11        0.62        0.77      2.05 o 
  11   0  11        4.72        8.50      3.08 o 
  -6   1  11        0.05       -0.48      1.66 o 
  -5   1  11       15.58       14.92      2.22 o 
  -4   1  11        4.73        6.66      1.64 o 
  -3   1  11        0.03       -0.41      1.28 o 
  -2   1  11       95.71      103.91      8.89 o 
  -1   1  11      442.08      472.81     26.85 o 
   0   1  11       55.34       46.84      2.82 o 
   1   1  11       17.68       18.61      3.64 o 
   2   1  11      138.82      130.83      6.02 o 
   3   1  11      469.63      509.92     21.45 o 
   4   1  11       13.66       18.34      1.46 o 
   5   1  11       11.74       12.02      1.38 o 
   6   1  11        9.99       14.00      1.66 o 
   7   1  11       33.92       28.90      2.73 o 
   8   1  11       20.98       19.58      2.48 o 
   9   1  11        0.38        2.03      1.48 o 
  10   1  11        0.08        2.65      3.21 o 
  11   1  11       14.20       23.27      4.21 o 
  -6   2  11        2.08        3.59      2.19 o 
  -5   2  11        0.62        2.00      1.00 o 
  -4   2  11        3.60        6.93      1.68 o 
  -3   2  11        0.11       -0.81      1.19 o 
  -2   2  11        1.94        0.73      1.21 o 
  -1   2  11        1.36        1.84      1.33 o 
   0   2  11       23.68       24.72      3.64 o 
   1   2  11        7.26        6.06      1.35 o 
   2   2  11        0.04       -0.39      0.39 o 
   3   2  11      463.38      491.07     20.60 o 
   4   2  11      196.28      218.34      9.62 o 
   5   2  11      146.55      132.42      6.21 o 
   6   2  11       43.96       38.72      3.04 o 
   7   2  11       15.33       15.99      1.87 o 
   8   2  11       11.27       17.73      3.04 o 
   9   2  11        7.68        7.43      1.89 o 
  10   2  11        5.46        5.44      1.87 o 
  11   2  11        0.11        1.22      1.85 o 
  -6   3  11        1.84       -1.63      1.85 o 
  -5   3  11        5.92        8.27      1.36 o 
  -4   3  11        0.01       -1.19      1.19 o 
  -3   3  11       47.08       48.28      4.15 o 
  -2   3  11        0.52        0.61      2.01 o 
  -1   3  11        3.75        4.88      1.47 o 
   0   3  11       55.75       50.48      5.67 o 
   1   3  11        0.34        2.50      1.12 o 
   2   3  11      290.23      274.23     14.22 o 
   3   3  11      636.78      703.22     33.42 o 
   4   3  11       30.20       32.97      2.13 o 
   5   3  11       60.12       52.47      3.05 o 
   6   3  11       12.86        9.62      1.39 o 
   7   3  11       72.85       68.12      4.04 o 
   8   3  11        0.36        2.47      1.30 o 
   9   3  11        0.04        0.86      1.32 o 
  10   3  11       12.62       14.48      2.87 o 
  11   3  11       12.38       19.90      3.99 o 
  -5   4  11       40.94       41.74      5.28 o 
  -4   4  11       14.87       15.32      2.40 o 
  -3   4  11        0.07       -0.63      1.15 o 
  -2   4  11        3.88        7.34      1.75 o 
  -1   4  11      139.02      117.44     11.00 o 
   0   4  11      123.59      115.95      9.48 o 
   1   4  11       15.43       17.04      2.07 o 
   2   4  11       22.60       25.90      2.41 o 
   3   4  11        9.14        7.04      1.43 o 
   4   4  11      350.18      337.67     14.58 o 
   5   4  11        1.80        0.74      1.30 o 
   6   4  11      189.37      182.72     12.00 o 
   7   4  11      126.76      107.03      9.38 o 
   8   4  11        5.92        7.56      1.73 o 
   9   4  11        6.73        6.40      2.01 o 
  10   4  11        1.02        0.29      1.37 o 
  11   4  11        3.70        2.62      2.71 o 
  -5   5  11       59.08       66.26      6.47 o 
  -4   5  11        5.52        6.71      2.25 o 
  -3   5  11        9.82       12.25      2.10 o 
  -2   5  11       26.44       30.12      3.23 o 
  -1   5  11        2.36        3.97      1.70 o 
   0   5  11       11.49       11.19      1.85 o 
   1   5  11        7.86       12.49      2.64 o 
   2   5  11       48.63       58.11      4.11 o 
   3   5  11      299.30      287.10     14.85 o 
   4   5  11      691.86      686.48     33.82 o 
   5   5  11      165.41      164.73      7.63 o 
   6   5  11       20.26       15.16      1.77 o 
   7   5  11        4.47        2.93      1.23 o 
   8   5  11       63.80       59.06      4.04 o 
   9   5  11        0.27        3.24      1.64 o 
  10   5  11       20.63       19.34      3.28 o 
  11   5  11       32.49       36.85      4.59 o 
  -5   6  11       29.96       31.60      6.70 o 
  -4   6  11       18.86       22.67      2.60 o 
  -3   6  11        0.00       -0.13      1.72 o 
  -2   6  11        4.24        8.61      2.10 o 
  -1   6  11      108.61       94.90      8.32 o 
   0   6  11       95.96       84.11      5.39 o 
   1   6  11       87.11       78.88      5.08 o 
   2   6  11       14.89       15.21      2.74 o 
   3   6  11       65.40       64.71      4.40 o 
   4   6  11      143.80      153.46      8.60 o 
   5   6  11      628.83      655.26     32.40 o 
   6   6  11       27.77       29.64      2.25 o 
   7   6  11       29.90       31.38      2.60 o 
   8   6  11       40.38       48.38      4.68 o 
   9   6  11        0.00       -1.16      1.16 o 
  10   6  11       32.36       34.98      4.38 o 
  11   6  11        5.32        5.75      2.78 o 
  -4   7  11       18.17       19.64      3.63 o 
  -3   7  11        4.63        5.86      1.45 o 
  -2   7  11       21.95       28.46      3.20 o 
  -1   7  11       48.74       42.57      5.48 o 
   0   7  11      205.63      174.67      9.79 o 
   1   7  11        7.75        8.33      1.63 o 
   2   7  11       10.00       11.04      1.85 o 
   3   7  11      195.54      190.41     12.53 o 
   4   7  11      944.61      916.50     67.80 o 
   5   7  11      106.79       88.84      6.05 o 
   6   7  11      148.17      146.63      8.34 o 
   7   7  11        0.01       -0.57      0.95 o 
   8   7  11        9.48       10.45      1.92 o 
   9   7  11       16.17       16.00      2.80 o 
  10   7  11        0.11        0.21      2.07 o 
  11   7  11       61.65       51.40      5.52 o 
  -4   8  11        2.26        6.59      2.09 o 
  -3   8  11        0.01        4.02      1.09 o 
  -2   8  11        8.12        7.01      2.71 o 
  -1   8  11       15.19       13.06      3.23 o 
   0   8  11      286.32      210.25     15.47 o 
   1   8  11        4.47        5.46      1.54 o 
   2   8  11       20.40       20.06      2.34 o 
   3   8  11        1.86        0.85      1.21 o 
   4   8  11       15.61       12.85      2.72 o 
   5   8  11      266.99      259.24     13.68 o 
   6   8  11       48.27       47.91      3.77 o 
   7   8  11        2.01        0.78      2.42 o 
   8   8  11        4.14        3.34      2.40 o 
   9   8  11        7.98        5.17      1.78 o 
  10   8  11       18.97       22.24      3.63 o 
  -4   9  11       17.87       12.12      3.42 o 
  -3   9  11       19.80       24.87      3.74 o 
  -2   9  11        8.84       11.33      2.02 o 
  -1   9  11       35.05       31.92      4.94 o 
   0   9  11        0.00        0.96      1.26 o 
   1   9  11        8.96       10.12      1.88 o 
   2   9  11        6.54        9.33      2.04 o 
   3   9  11        0.96        0.24      1.11 o 
   4   9  11      294.53      291.87     15.26 o 
   5   9  11       29.12       28.09      2.69 o 
   6   9  11        0.18        1.03      1.63 o 
   7   9  11        0.00        0.43      1.53 o 
   8   9  11        2.97        2.25      1.78 o 
   9   9  11        0.11        4.56      3.28 o 
  10   9  11        0.60        2.84      1.42 o 
  -3  10  11        4.09        8.53      2.19 o 
  -2  10  11       37.56       34.68      4.64 o 
  -1  10  11        6.24        8.63      2.64 o 
   0  10  11       60.89       50.34      8.44 o 
   1  10  11        0.75        0.49      1.36 o 
   2  10  11       42.40       43.72      3.68 o 
   3  10  11       57.88       50.86      4.03 o 
   4  10  11        5.15        4.14      1.48 o 
   5  10  11       25.71       18.37      2.70 o 
   6  10  11        8.95        8.92      3.00 o 
   7  10  11        0.10       -0.49      1.39 o 
   8  10  11        0.00        1.23      2.09 o 
   9  10  11       10.31        6.13      3.00 o 
  10  10  11       46.28       49.07      6.85 o 
  -2  11  11        5.38        6.07      1.34 o 
  -1  11  11       41.08       45.26      6.00 o 
   0  11  11        8.28        9.95      2.07 o 
   1  11  11       10.58       12.74      2.15 o 
   2  11  11      161.02      160.49      9.22 o 
   3  11  11       93.51       84.83      7.20 o 
   4  11  11        9.06        6.38      1.96 o 
   5  11  11        3.42        0.45      2.35 o 
   6  11  11       40.00       33.23      3.87 o 
   7  11  11       29.73       28.59      3.57 o 
   8  11  11        2.16        6.10      2.16 o 
   9  11  11        1.47       -2.28      2.28 o 
  -1  12  11        3.07        1.52      2.05 o 
   0  12  11       36.58       38.40      4.57 o 
   1  12  11       14.60       21.51      4.06 o 
   2  12  11       16.51       24.74      3.75 o 
   3  12  11        0.61        1.69      1.83 o 
   4  12  11      164.44      141.11     10.13 o 
   5  12  11        3.33        2.08      1.68 o 
   6  12  11       26.59       24.40      4.71 o 
   7  12  11        9.94       11.64      2.42 o 
   8  12  11        2.13        2.85      2.71 o 
   9  12  11        1.84        8.13      3.14 o 
   0  13  11        5.56        4.76      1.71 o 
   1  13  11       12.95       18.38      2.71 o 
   2  13  11        0.68        1.70      1.53 o 
   3  13  11        1.86        1.68      2.09 o 
   4  13  11        1.27        0.51      2.92 o 
   5  13  11        0.18        1.67      1.78 o 
   6  13  11        4.98       10.08      2.42 o 
   7  13  11        0.35       -2.00      2.00 o 
   8  13  11       38.51       44.93      5.85 o 
   1  14  11       18.03       26.03      7.45 o 
   2  14  11       32.68       36.10      4.36 o 
   3  14  11        6.25        7.17      3.42 o 
   4  14  11        7.93        8.98      2.69 o 
   5  14  11       29.53       25.53      3.63 o 
   6  14  11        9.90        7.42      2.85 o 
   0 -11  12       25.02       35.25      4.20 o 
   1 -11  12       32.70       32.09      7.13 o 
   2 -11  12       45.64       34.02      5.06 o 
  -2 -10  12        3.67        7.42      2.57 o 
  -1 -10  12       38.46       47.82      5.21 o 
   0 -10  12       14.65       18.76      3.26 o 
   1 -10  12        4.47        6.70      4.28 o 
   2 -10  12       60.67       57.61      6.85 o 
   3 -10  12       57.47       55.04      5.03 o 
   4 -10  12       66.01       69.22      6.05 o 
  -3  -9  12       13.11       22.28      3.60 o 
  -2  -9  12        0.54        2.93      2.64 o 
  -1  -9  12       14.38       12.98      1.97 o 
   0  -9  12        1.03       -1.06      1.06 o 
   1  -9  12        6.61       13.19      2.92 o 
   2  -9  12        0.05        0.59      1.01 o 
   3  -9  12       21.04       22.24      3.08 o 
   4  -9  12        8.46        9.85      2.28 o 
   5  -9  12        0.86        3.62      1.85 o 
   6  -9  12        0.94       -0.34      3.00 o 
  -4  -8  12        1.29        4.56      2.57 o 
  -3  -8  12        0.61        0.73      2.92 o 
  -2  -8  12        0.09        0.42      1.17 o 
  -1  -8  12       11.68       12.89      2.21 o 
   0  -8  12        1.93        5.03      1.26 o 
   1  -8  12       14.75       14.70      3.64 o 
   2  -8  12       32.42       29.17      4.52 o 
   3  -8  12       80.79       80.32      5.92 o 
   4  -8  12        1.19       -1.05      1.35 o 
   5  -8  12        1.33        3.25      1.71 o 
   6  -8  12        8.30        7.92      4.42 o 
   7  -8  12       69.58       63.12      5.96 o 
  -4  -7  12        1.33        3.32      1.57 o 
  -3  -7  12        0.00       -0.13      1.11 o 
  -2  -7  12       20.17       22.82      3.06 o 
  -1  -7  12       21.19       24.69      4.91 o 
   0  -7  12        7.77        7.25      1.78 o 
   1  -7  12        4.69        8.15      2.47 o 
   2  -7  12        0.95        2.32      1.15 o 
   3  -7  12        0.92        1.82      1.17 o 
   4  -7  12       17.24       15.51      2.55 o 
   5  -7  12        0.01       -0.63      1.36 o 
   6  -7  12        0.42       -0.25      1.93 o 
   7  -7  12        0.73       21.82      7.85 o 
  -4  -6  12        0.08       -0.10      1.04 o 
  -3  -6  12        1.43        3.06      1.30 o 
  -2  -6  12        0.86        2.47      1.41 o 
  -1  -6  12        2.02        2.07      1.26 o 
   0  -6  12       18.92       13.98      2.20 o 
   1  -6  12        1.06        3.16      1.16 o 
   2  -6  12        2.97        1.58      1.28 o 
   3  -6  12        8.58        9.69      1.78 o 
   4  -6  12        0.16        2.40      1.15 o 
   5  -6  12        1.62        1.68      1.35 o 
   6  -6  12        6.40        9.01      2.22 o 
   7  -6  12       13.66       13.21      2.68 o 
   8  -6  12        3.36        4.96      2.20 o 
  -5  -5  12       22.63       29.09      4.17 o 
  -4  -5  12        2.66        4.79      1.77 o 
  -3  -5  12        0.03        1.74      1.65 o 
  -2  -5  12       10.11       10.51      1.86 o 
  -1  -5  12        1.91        0.50      1.12 o 
   0  -5  12       12.14       12.15      2.21 o 
   1  -5  12        0.07       -0.08      1.22 o 
   2  -5  12        3.46        2.12      1.22 o 
   3  -5  12       14.66       10.66      1.69 o 
   4  -5  12        8.36       13.59      4.55 o 
   5  -5  12        3.10        3.29      1.56 o 
   6  -5  12       36.01       27.78      3.54 o 
   7  -5  12       10.05       10.17      2.28 o 
   8  -5  12        0.11       -1.44      1.44 o 
  -5  -4  12        0.46        0.40      3.49 o 
  -4  -4  12       19.54       29.46      3.25 o 
  -3  -4  12        3.68        4.52      1.44 o 
  -2  -4  12        2.48        0.88      2.11 o 
  -1  -4  12        1.47        0.15      1.03 o 
   0  -4  12       18.63       26.01      2.79 o 
   1  -4  12      149.40      122.86      9.56 o 
   2  -4  12        5.47        8.67      1.50 o 
   3  -4  12       29.75       35.32      3.08 o 
   4  -4  12       17.60       16.10      2.09 o 
   5  -4  12       13.77       14.22      4.06 o 
   6  -4  12        0.01        0.40      1.58 o 
   7  -4  12       17.12       20.05      3.08 o 
   8  -4  12        2.81        3.87      2.03 o 
   9  -4  12        0.00        1.16      1.78 o 
  -5  -3  12        0.59        0.41      1.13 o 
  -4  -3  12        0.56        3.15      1.68 o 
  -3  -3  12        0.00        0.84      1.21 o 
  -2  -3  12       17.42       19.93      2.62 o 
  -1  -3  12        3.18        2.00      1.12 o 
   0  -3  12      185.16      185.56     10.31 o 
   1  -3  12      211.16      190.27     10.35 o 
   2  -3  12      108.46      100.08      6.05 o 
   3  -3  12       52.80       47.43      3.57 o 
   4  -3  12       28.88       31.65      4.27 o 
   5  -3  12       69.92       62.22      6.66 o 
   6  -3  12       93.39       99.95      7.59 o 
   7  -3  12       17.97       15.99      2.81 o 
   8  -3  12        0.67        0.53      2.14 o 
   9  -3  12        0.98       -1.81      1.81 o 
  -5  -2  12       27.64       27.33      6.42 o 
  -4  -2  12       17.95       19.86      3.51 o 
  -3  -2  12        0.03       -0.95      1.36 o 
  -2  -2  12        7.01       10.11      3.43 o 
  -1  -2  12      107.49       95.90     12.77 o 
   0  -2  12      148.69      155.10      8.81 o 
   1  -2  12       31.87       33.01      2.72 o 
   2  -2  12       36.02       40.63      3.20 o 
   3  -2  12      337.32      291.33     15.20 o 
   4  -2  12       27.04       23.97      2.49 o 
   5  -2  12        1.74        2.97      1.52 o 
   6  -2  12       18.15       20.15      2.91 o 
   7  -2  12        2.08        0.50      1.35 o 
   8  -2  12       41.13       37.41      4.43 o 
   9  -2  12        6.24        6.52      2.42 o 
  10  -2  12       44.42       48.60      6.42 o 
  -5  -1  12       25.21       32.65      4.41 o 
  -4  -1  12        0.56        2.29      2.85 o 
  -3  -1  12       33.47       39.70     11.05 o 
  -2  -1  12       21.67       23.34      3.82 o 
  -1  -1  12       17.41       16.10      2.59 o 
   0  -1  12      296.73      303.33     18.60 o 
   1  -1  12        7.97       10.23      2.91 o 
   2  -1  12      141.39      132.96     11.22 o 
   3  -1  12       63.21       58.03      4.85 o 
   4  -1  12       97.80      101.39      6.20 o 
   5  -1  12      164.43      175.03      9.88 o 
   6  -1  12      152.12      166.50      9.39 o 
   7  -1  12       55.30       50.52      4.90 o 
   8  -1  12        1.24        5.42      2.24 o 
   9  -1  12        0.17        1.21      1.54 o 
  10  -1  12       89.05      121.03      9.42 o 
  -5   0  12        0.81        1.17      1.43 o 
  -4   0  12        0.14        2.86      1.71 o 
  -3   0  12        0.61        2.91      1.39 o 
  -2   0  12       33.80       34.28      4.58 o 
  -1   0  12       62.65       56.57      6.32 o 
   0   0  12      129.63      111.49      9.25 o 
   1   0  12        0.38        0.41      1.92 o 
   2   0  12        0.67        1.48      0.89 o 
   3   0  12      371.22      422.12     21.61 o 
   4   0  12       39.88       42.69      3.34 o 
   5   0  12      213.47      209.71     11.53 o 
   6   0  12       15.82       15.78      2.24 o 
   7   0  12       56.76       68.57      5.83 o 
   8   0  12        3.81       11.25      2.51 o 
   9   0  12        0.03       -0.66      2.92 o 
  10   0  12       67.72       82.94      7.33 o 
  -5   1  12        0.56        2.85      2.14 o 
  -4   1  12       28.03       28.39      6.20 o 
  -3   1  12        0.30        0.09      1.64 o 
  -2   1  12       80.78       70.40     11.20 o 
  -1   1  12      242.05      217.01     24.68 o 
   0   1  12      136.87      121.29     15.98 o 
   1   1  12        1.60        2.21      2.42 o 
   2   1  12      362.49      370.39     19.08 o 
   3   1  12      466.43      454.26     23.07 o 
   4   1  12        1.90       -0.08      0.78 o 
   5   1  12      120.02      110.96      8.34 o 
   6   1  12       90.04       94.38      6.06 o 
   7   1  12      179.57      174.02     11.72 o 
   8   1  12       61.95       45.23      4.82 o 
   9   1  12        9.24       13.49      2.95 o 
  10   1  12        2.89        3.00      2.42 o 
  -5   2  12       23.60       28.42      3.00 o 
  -4   2  12       29.46       33.23      3.52 o 
  -3   2  12        2.01        1.04      1.27 o 
  -2   2  12        7.06       13.64      4.73 o 
  -1   2  12       90.45       93.67      5.91 o 
   0   2  12      212.22      218.84     11.85 o 
   1   2  12       96.44       87.45      7.84 o 
   2   2  12      564.32      577.27     37.47 o 
   3   2  12       85.67       78.69      7.15 o 
   4   2  12        1.54       -0.69      1.35 o 
   5   2  12       18.50       19.87      1.67 o 
   6   2  12       28.99       21.52      2.57 o 
   7   2  12        3.18        9.47      1.78 o 
   8   2  12       18.08       21.83      2.86 o 
   9   2  12        0.31        0.65      1.34 o 
  10   2  12        3.67        8.83      2.48 o 
  -5   3  12       37.34       35.86      3.16 o 
  -4   3  12        6.42        5.80      2.51 o 
  -3   3  12       60.04       66.16      5.16 o 
  -2   3  12       47.96       47.19      4.08 o 
  -1   3  12        4.30        5.52      1.59 o 
   0   3  12       29.55       31.36      4.90 o 
   1   3  12       60.74       53.68      3.93 o 
   2   3  12       74.70       80.03      5.17 o 
   3   3  12      339.99      326.55     16.65 o 
   4   3  12        0.18        0.13      0.50 o 
   5   3  12       82.19       88.44      4.46 o 
   6   3  12       84.29       86.08      4.55 o 
   7   3  12      124.24      125.53      6.32 o 
   8   3  12       45.63       55.46      4.12 o 
   9   3  12        8.17       10.24      3.36 o 
  10   3  12        1.47        3.11      1.46 o 
  -5   4  12        2.56        3.50      2.16 o 
  -4   4  12        0.10        1.72      1.41 o 
  -3   4  12        2.57        3.58      1.56 o 
  -2   4  12        3.06        4.46      1.31 o 
  -1   4  12       11.41        7.98      2.49 o 
   0   4  12       48.62       33.04      4.67 o 
   1   4  12        9.85        7.09      1.62 o 
   2   4  12       27.77       30.94      2.73 o 
   3   4  12       16.89       17.54      2.07 o 
   4   4  12       62.16       71.85      6.92 o 
   5   4  12        2.37        2.41      0.76 o 
   6   4  12      271.72      283.25     12.60 o 
   7   4  12        3.01        2.88      1.18 o 
   8   4  12        2.63        2.32      1.27 o 
   9   4  12        8.71       13.39      2.42 o 
  10   4  12       10.25       12.10      2.56 o 
  11   4  12        0.93        0.28      4.21 o 
  -4   5  12       86.69      102.70      6.68 o 
  -3   5  12       30.64       34.29      5.76 o 
  -2   5  12        0.33        0.43      2.62 o 
  -1   5  12       53.14       54.06      5.28 o 
   0   5  12        1.77       -0.31      1.85 o 
   1   5  12        7.63        4.25      1.48 o 
   2   5  12       72.65       57.87      4.16 o 
   3   5  12       10.09        7.79      1.59 o 
   4   5  12       71.45       67.15     10.35 o 
   5   5  12       63.69       67.39      9.03 o 
   6   5  12       13.78       13.68      1.55 o 
   7   5  12      244.35      230.31     10.56 o 
   8   5  12       22.89       27.56      3.27 o 
   9   5  12        8.72        8.94      2.12 o 
  10   5  12        6.18        6.93      2.85 o 
  -4   6  12        8.54       17.71      2.80 o 
  -3   6  12       25.53       31.37      3.56 o 
  -2   6  12       40.40       51.93      4.42 o 
  -1   6  12       43.83       45.12      4.11 o 
   0   6  12       27.78       21.19      2.52 o 
   1   6  12      234.76      209.25     11.27 o 
   2   6  12       13.43       18.00      2.20 o 
   3   6  12       49.49       41.40      3.39 o 
   4   6  12       58.09       51.65      3.92 o 
   5   6  12      146.24      159.69      8.94 o 
   6   6  12      186.94      179.35     13.60 o 
   7   6  12        8.04       11.40      2.49 o 
   8   6  12        2.76        2.41      1.88 o 
   9   6  12       12.63        9.07      2.09 o 
  10   6  12       11.94       14.80      2.82 o 
  -4   7  12       70.55       92.85      7.88 o 
  -3   7  12        8.25       13.52      2.04 o 
  -2   7  12        0.00        3.43      1.72 o 
  -1   7  12       39.21       38.80      3.78 o 
   0   7  12       31.47       27.24      2.89 o 
   1   7  12        3.04        2.33      2.07 o 
   2   7  12       46.09       46.30      7.54 o 
   3   7  12       45.94       49.10      3.86 o 
   4   7  12       74.79       71.89      4.83 o 
   5   7  12        0.15        0.49      1.70 o 
   6   7  12       81.75       82.42      5.48 o 
   7   7  12        0.64        3.74      1.81 o 
   8   7  12        5.02        5.74      1.34 o 
   9   7  12        0.00        2.02      1.66 o 
  10   7  12       19.18       19.35      3.21 o 
  -3   8  12       32.58       35.77      6.62 o 
  -2   8  12        0.02        1.80      1.33 o 
  -1   8  12        1.81        3.64      2.50 o 
   0   8  12        7.17        4.96      1.41 o 
   1   8  12       38.10       40.19      3.56 o 
   2   8  12        0.70        0.29      1.98 o 
   3   8  12        2.52        1.93      1.26 o 
   4   8  12       36.19       36.76      3.17 o 
   5   8  12      121.20      111.86      6.75 o 
   6   8  12       10.20        8.66      1.72 o 
   7   8  12       21.28       22.35      3.13 o 
   8   8  12       11.39       10.99      2.57 o 
   9   8  12        0.28       -1.28      2.14 o 
  10   8  12       16.70       12.47      2.47 o 
  -3   9  12        0.91        4.39      2.11 o 
  -2   9  12        0.70        3.55      1.38 o 
  -1   9  12        1.18       -0.71      3.21 o 
   0   9  12        0.15        1.74      2.89 o 
   1   9  12        2.76        6.29      1.73 o 
   2   9  12        5.77        5.30      1.91 o 
   3   9  12        0.02        1.13      1.23 o 
   4   9  12       28.86       26.39      2.67 o 
   5   9  12        1.82        2.47      1.29 o 
   6   9  12       59.41       49.47      4.71 o 
   7   9  12        7.06        9.08      2.16 o 
   8   9  12        2.87        5.70      2.33 o 
   9   9  12       32.85       32.66      5.13 o 
  10   9  12        0.37        3.28      2.71 o 
  -2  10  12       35.08       37.39      3.82 o 
  -1  10  12       20.99       25.71      6.20 o 
   0  10  12        7.02       11.26      2.15 o 
   1  10  12       27.71       27.36      4.33 o 
   2  10  12        0.40        1.48      1.49 o 
   3  10  12       26.83       30.70      3.01 o 
   4  10  12       91.76       91.23     12.27 o 
   5  10  12       28.07       28.58      6.56 o 
   6  10  12       16.60       18.45      2.92 o 
   7  10  12        0.28        0.44      1.71 o 
   8  10  12       21.54       26.25      6.28 o 
   9  10  12       33.17       37.94      5.56 o 
  -1  11  12        3.05        7.63      3.07 o 
   0  11  12       16.79       18.10      2.59 o 
   1  11  12        5.69        8.54      1.95 o 
   2  11  12        2.16        4.86      1.69 o 
   3  11  12       24.01       31.98      3.18 o 
   4  11  12       26.54       31.21      3.70 o 
   5  11  12       66.13       53.79      5.03 o 
   6  11  12        0.06        1.40      2.21 o 
   7  11  12       10.63       10.23      2.40 o 
   8  11  12       75.83       94.85      9.27 o 
   9  11  12        0.33        0.86      2.42 o 
   0  12  12       11.54       12.45      3.67 o 
   1  12  12        1.98        0.99      1.44 o 
   2  12  12        0.00        3.71      2.72 o 
   3  12  12       16.35       19.33      3.13 o 
   4  12  12        5.86        3.52      2.21 o 
   5  12  12       19.54       11.73      2.33 o 
   6  12  12        0.00       -0.57      2.00 o 
   7  12  12        0.82        0.14      2.00 o 
   8  12  12        0.00        1.28      2.57 o 
   1  13  12        6.05        6.18      4.49 o 
   2  13  12       59.47       64.00      5.22 o 
   3  13  12      103.41      116.82     15.98 o 
   4  13  12       52.35       61.00      5.69 o 
   5  13  12       88.06       81.58      8.13 o 
   6  13  12       13.72        5.71      2.42 o 
   7  13  12       13.41       16.55      3.71 o 
   3  14  12       35.03       48.47      8.20 o 
   4  14  12       21.24       21.03      3.56 o 
   5  14  12        0.09       -1.61      1.89 o 
   1 -10  13       34.61       43.03      4.82 o 
   2 -10  13       35.56       35.77      3.95 o 
  -1  -9  13        9.95        8.41      2.05 o 
   0  -9  13       11.81        9.68      2.53 o 
   1  -9  13        8.72        6.13      3.85 o 
   2  -9  13        1.06        3.84      2.71 o 
   3  -9  13       12.76       10.66      2.54 o 
   4  -9  13       53.45       51.84      5.03 o 
  -2  -8  13        4.04        5.36      1.63 o 
  -1  -8  13       16.11       15.98      2.79 o 
   0  -8  13       13.56       12.38      2.55 o 
   1  -8  13        1.39        2.84      2.09 o 
   2  -8  13        9.37       13.58      3.87 o 
   3  -8  13        6.96       10.67      2.32 o 
   4  -8  13        0.23        1.17      2.21 o 
   5  -8  13        2.96        1.08      1.59 o 
   6  -8  13        1.07        0.19      1.50 o 
  -3  -7  13        2.20        4.11      1.41 o 
  -2  -7  13        1.40        3.59      1.36 o 
  -1  -7  13        2.68        4.10      1.12 o 
   0  -7  13        0.70        2.11      1.67 o 
   1  -7  13        4.87        8.51      2.80 o 
   2  -7  13        0.35        2.35      1.23 o 
   3  -7  13        0.16       -1.22      1.40 o 
   4  -7  13        1.76       -1.01      1.21 o 
   5  -7  13       11.15       18.30      2.92 o 
   6  -7  13       17.83       19.67      3.18 o 
   7  -7  13        6.13        2.75      2.00 o 
  -3  -6  13        1.86        1.48      1.34 o 
  -2  -6  13        0.05        1.20      1.00 o 
  -1  -6  13        8.41       10.33      1.90 o 
   0  -6  13        0.84        1.58      1.71 o 
   1  -6  13       16.65       18.29      3.78 o 
   2  -6  13        1.57       -0.37      1.26 o 
   3  -6  13       12.41       14.65      1.96 o 
   4  -6  13        2.59        0.72      1.51 o 
   5  -6  13        0.77       -0.91      1.24 o 
   6  -6  13       45.70       46.71      4.62 o 
   7  -6  13       28.82       37.72      4.40 o 
  -4  -5  13        4.71        6.24      1.83 o 
  -3  -5  13        0.07        3.52      1.84 o 
  -2  -5  13        0.60        3.60      1.61 o 
  -1  -5  13        3.75        4.19      1.45 o 
   0  -5  13        1.09       -0.84      1.47 o 
   1  -5  13       38.15       37.91      5.19 o 
   2  -5  13       12.07        8.30      1.55 o 
   3  -5  13        2.83        8.76      4.06 o 
   4  -5  13        4.59        7.01      1.40 o 
   5  -5  13        0.37       -0.14      2.57 o 
   6  -5  13       18.62       23.98      3.28 o 
   7  -5  13        0.17        0.04      1.46 o 
   8  -5  13        0.36        0.41      1.33 o 
  -4  -4  13        9.43       12.84      3.02 o 
  -3  -4  13        0.21       -1.35      1.35 o 
  -2  -4  13        5.63        6.23      1.82 o 
  -1  -4  13       45.41       49.96      4.19 o 
   0  -4  13       24.64       22.02      3.85 o 
   1  -4  13       24.91       22.57      4.14 o 
   2  -4  13       67.94       69.46      4.67 o 
   3  -4  13       38.83       33.05      3.71 o 
   4  -4  13       16.62       14.56      1.99 o 
   5  -4  13       19.88       18.00      2.18 o 
   6  -4  13      169.95      188.14     16.26 o 
   7  -4  13       19.94       17.93      2.87 o 
   8  -4  13        0.57       -0.61      3.42 o 
  -4  -3  13       64.98       77.81      7.00 o 
  -3  -3  13        1.62       -0.33      1.25 o 
  -2  -3  13       15.18       24.11      4.08 o 
  -1  -3  13        1.29        3.21      1.60 o 
   0  -3  13      293.48      292.44     15.64 o 
   1  -3  13       11.68        5.82      2.54 o 
   2  -3  13      200.88      193.07     10.61 o 
   3  -3  13        1.12        0.36      1.00 o 
   4  -3  13        0.02        0.76      0.96 o 
   5  -3  13       50.72       59.17      5.05 o 
   6  -3  13       17.06       20.68      2.99 o 
   7  -3  13        8.99       30.24      7.27 o 
   8  -3  13       18.35       11.79      2.71 o 
   9  -3  13        2.79        7.65      2.50 o 
  -4  -2  13        7.52       12.67      2.90 o 
  -3  -2  13        9.63       14.64      3.42 o 
  -2  -2  13       15.06       18.26      3.58 o 
  -1  -2  13        5.75        9.97      2.81 o 
   0  -2  13        9.98       10.02      1.80 o 
   1  -2  13      186.03      193.35     14.36 o 
   2  -2  13       39.53       39.98      3.27 o 
   3  -2  13       11.09       10.50      1.61 o 
   4  -2  13        9.84       17.09      3.41 o 
   5  -2  13       35.22       38.57      7.71 o 
   6  -2  13      273.87      291.22     18.42 o 
   7  -2  13       15.04       19.22      6.78 o 
   8  -2  13        0.57        1.36      1.46 o 
   9  -2  13        7.63        6.58      2.49 o 
  -4  -1  13        0.40        3.54      1.30 o 
  -3  -1  13        1.59        2.27      2.28 o 
  -2  -1  13       10.79        9.27      2.45 o 
  -1  -1  13        8.82       16.31      3.47 o 
   0  -1  13      415.54      399.51     26.78 o 
   1  -1  13       39.53       41.10      5.48 o 
   2  -1  13      491.20      482.04     24.50 o 
   3  -1  13      325.52      310.61     16.09 o 
   4  -1  13       34.01       39.18      3.78 o 
   5  -1  13       21.99       39.96      9.84 o 
   6  -1  13       24.41       24.29      2.70 o 
   7  -1  13       77.57       73.29      6.25 o 
   8  -1  13       17.68       18.85      3.43 o 
   9  -1  13        0.06       -0.27      1.42 o 
  -4   0  13        6.81       11.77      2.78 o 
  -3   0  13        0.08        1.98      1.78 o 
  -2   0  13        7.44       13.88      3.02 o 
  -1   0  13       50.03       58.37      6.57 o 
   0   0  13       54.45       55.99      6.38 o 
   1   0  13       46.26       36.20      4.99 o 
   2   0  13       17.79       20.20      1.97 o 
   3   0  13        0.61        0.57      1.28 o 
   4   0  13       26.67       24.52      2.39 o 
   5   0  13      148.36      153.66      8.76 o 
   6   0  13        2.96        0.69      1.11 o 
   7   0  13       66.56       55.94      7.99 o 
   8   0  13        4.25        4.43      1.77 o 
   9   0  13        1.16       -0.41      2.21 o 
  10   0  13       12.85       21.92      3.88 o 
  -4   1  13        0.46        2.72      1.50 o 
  -3   1  13       34.76       46.44     10.70 o 
  -2   1  13        0.05       -1.04      3.28 o 
  -1   1  13        1.67        1.11      4.56 o 
   0   1  13       56.76       57.49      6.42 o 
   1   1  13        2.67       -0.88      3.14 o 
   2   1  13       49.57       53.27      6.36 o 
   3   1  13      181.30      181.26     10.07 o 
   4   1  13        3.05        5.36      1.23 o 
   5   1  13        4.60        5.50      1.40 o 
   6   1  13       19.90       22.80      2.64 o 
   7   1  13       66.68       74.60      6.19 o 
   8   1  13       22.88       28.27      6.20 o 
   9   1  13        9.03       13.24      2.79 o 
  10   1  13        4.43        7.23      2.48 o 
  -4   2  13        0.42        0.24      3.07 o 
  -3   2  13       23.91       22.46      3.98 o 
  -2   2  13        0.01        1.64      1.47 o 
  -1   2  13       34.46       36.60      5.06 o 
   0   2  13      123.32      119.67     16.26 o 
   1   2  13        0.24        0.10      1.95 o 
   2   2  13      350.91      334.85     23.10 o 
   3   2  13       43.14       46.79      5.97 o 
   4   2  13       63.04       77.94      6.30 o 
   5   2  13       17.89       20.51      2.16 o 
   6   2  13        0.03        1.41      1.15 o 
   7   2  13       45.56       40.56      6.00 o 
   8   2  13       74.43       87.14     14.62 o 
   9   2  13       48.67       52.03      5.48 o 
  10   2  13        1.40        0.61      1.71 o 
  -4   3  13        2.68        5.17      1.94 o 
  -3   3  13       32.27       50.07     12.34 o 
  -2   3  13        6.18        7.88      2.03 o 
  -1   3  13       19.43       14.40      2.27 o 
   0   3  13        0.49        2.07      1.34 o 
   1   3  13      129.35      109.74      9.91 o 
   2   3  13       97.20       91.73      8.36 o 
   3   3  13       90.45       82.10      7.78 o 
   4   3  13       64.36       57.93      6.57 o 
   5   3  13       65.91       70.96      9.70 o 
   6   3  13        1.16        0.47      1.01 o 
   7   3  13       74.99       88.08      5.90 o 
   8   3  13        9.18        9.78      2.42 o 
   9   3  13        0.15        4.08      1.92 o 
  10   3  13        2.31        2.14      1.79 o 
  -4   4  13        0.79        1.95      1.37 o 
  -3   4  13       27.63       26.61      3.12 o 
  -2   4  13      101.22      103.22      6.63 o 
  -1   4  13        4.92        6.48      1.66 o 
   0   4  13       73.81       60.64      4.59 o 
   1   4  13       60.31       51.50      6.15 o 
   2   4  13      141.08      140.85      8.11 o 
   3   4  13       16.28       17.68      2.10 o 
   4   4  13       27.19       34.88      3.02 o 
   5   4  13       97.66       96.63     11.75 o 
   6   4  13       45.24       49.05      5.51 o 
   7   4  13       41.46       41.31      4.18 o 
   8   4  13        4.51        4.10      1.35 o 
   9   4  13       11.06       16.02      2.26 o 
  10   4  13        2.67        7.85      3.14 o 
  -4   5  13        1.25        1.20      2.54 o 
  -3   5  13        2.07        3.85      1.49 o 
  -2   5  13        1.45        4.42      1.58 o 
  -1   5  13       63.68       54.85      4.54 o 
   0   5  13       22.34       11.43      5.56 o 
   1   5  13        0.01       -1.11      1.11 o 
   2   5  13       92.51       92.21      5.82 o 
   3   5  13      109.71      123.27     12.08 o 
   4   5  13       20.59       16.02      2.08 o 
   5   5  13       46.16       51.71      5.77 o 
   6   5  13       19.65       20.59      2.46 o 
   7   5  13      313.31      316.87     18.10 o 
   8   5  13       11.13       16.54      2.42 o 
   9   5  13        0.08       -0.78      1.93 o 
  10   5  13        0.53        2.98      1.68 o 
  -3   6  13       12.41       18.62      2.62 o 
  -2   6  13        1.70        2.80      1.33 o 
  -1   6  13        0.33        2.30      1.45 o 
   0   6  13       26.83       30.58      4.71 o 
   1   6  13       53.34       40.77      3.53 o 
   2   6  13       10.06       14.49      2.14 o 
   3   6  13       19.50       16.75      2.25 o 
   4   6  13        1.11       -0.62      1.23 o 
   5   6  13        0.29       -0.46      1.28 o 
   6   6  13       65.45       65.85      4.80 o 
   7   6  13       14.40       17.62      2.86 o 
   8   6  13       16.22       17.96      5.35 o 
   9   6  13        3.08        6.89      1.75 o 
  10   6  13       18.76       18.79      5.06 o 
  -3   7  13       40.73       50.06      5.78 o 
  -2   7  13        0.46        0.30      1.34 o 
  -1   7  13       42.17       39.59      6.21 o 
   0   7  13       27.93       25.05      4.32 o 
   1   7  13       15.74       16.04      2.91 o 
   2   7  13        1.79        1.60      1.98 o 
   3   7  13        0.00       -0.68      1.18 o 
   4   7  13       21.13       22.38      2.47 o 
   5   7  13        0.20       -0.91      1.33 o 
   6   7  13        0.06        1.88      1.94 o 
   7   7  13        2.22        2.85      1.66 o 
   8   7  13        0.41       -1.00      2.64 o 
   9   7  13        0.11        2.28      2.57 o 
  10   7  13        8.45       17.69      4.42 o 
  -2   8  13       14.40       15.60      2.16 o 
  -1   8  13        0.85        2.41      1.28 o 
   0   8  13        4.59        4.11      4.07 o 
   1   8  13       97.02       86.04      6.82 o 
   2   8  13        9.54       10.71      1.99 o 
   3   8  13       53.65       47.77      3.92 o 
   4   8  13        6.41       10.00      2.32 o 
   5   8  13       60.58       59.43      4.51 o 
   6   8  13       14.86       15.39      4.28 o 
   7   8  13       51.84       57.91      5.36 o 
   8   8  13        1.58        2.57      2.42 o 
   9   8  13       33.08       39.65      5.71 o 
  -2   9  13       13.06       16.33      2.20 o 
  -1   9  13        1.21        4.19      1.50 o 
   0   9  13        0.10        2.05      1.63 o 
   1   9  13        0.07       -1.43      1.43 o 
   2   9  13       32.86       33.48      3.39 o 
   3   9  13        1.92        0.81      1.70 o 
   4   9  13       28.77       26.55      2.76 o 
   5   9  13        0.08       -0.14      1.71 o 
   6   9  13       12.18        9.35      2.09 o 
   7   9  13        2.01        3.21      1.74 o 
   8   9  13        2.09        6.42      2.71 o 
   9   9  13        0.02        2.14      2.57 o 
  -1  10  13        0.55        3.67      1.84 o 
   0  10  13        4.85        4.22      1.73 o 
   1  10  13        0.61        4.42      1.62 o 
   2  10  13        3.57        6.23      5.17 o 
   3  10  13        6.47       10.76      2.08 o 
   4  10  13        0.77        1.17      2.70 o 
   5  10  13        2.24        3.17      2.14 o 
   6  10  13       10.91       14.12      2.77 o 
   7  10  13       14.57       16.01      3.49 o 
   8  10  13       25.68       26.82      4.28 o 
   9  10  13        0.32       -1.71      2.28 o 
   0  11  13        3.00        7.59      1.59 o 
   1  11  13       28.87       29.04      3.26 o 
   2  11  13       18.85       21.63      2.80 o 
   3  11  13        0.15       -0.57      2.15 o 
   4  11  13        2.39        2.35      3.71 o 
   5  11  13        1.77        3.70      1.85 o 
   6  11  13        4.33        5.42      2.28 o 
   7  11  13        0.01        1.85      2.28 o 
   8  11  13       12.71       18.69      3.85 o 
   1  12  13       32.29       39.73      3.95 o 
   2  12  13        0.38        2.28      2.15 o 
   3  12  13        0.40        2.33      1.65 o 
   4  12  13       28.84       29.68      5.35 o 
   5  12  13       13.15       15.05      2.89 o 
   6  12  13        0.11       -0.57      2.28 o 
   7  12  13       53.99       55.63      6.28 o 
   3  13  13        0.07        5.09      5.92 o 
   4  13  13       14.09       24.13      3.71 o 
   5  13  13        2.61       -0.11      1.66 o 
   0  -8  14       11.42       11.34      2.92 o 
   1  -8  14        5.87        7.60      2.52 o 
   2  -8  14        4.88        6.61      1.93 o 
   3  -8  14        7.06        9.00      2.14 o 
   4  -8  14        2.45        3.24      2.11 o 
  -1  -7  14        7.80       16.46      3.08 o 
   0  -7  14        6.13        5.51      1.98 o 
   1  -7  14        8.63        7.34      3.71 o 
   2  -7  14        1.66       -0.37      2.57 o 
   3  -7  14        8.59       11.06      2.37 o 
   4  -7  14        1.58        4.27      2.50 o 
   5  -7  14        1.20       -1.02      1.35 o 
  -2  -6  14        0.04       -0.91      2.00 o 
  -1  -6  14       32.46       31.91      3.44 o 
   0  -6  14        3.28        3.60      1.31 o 
   1  -6  14       15.00       14.46      3.27 o 
   2  -6  14       11.32       12.52      1.92 o 
   3  -6  14        0.00       -0.59      1.10 o 
   4  -6  14       12.13       12.52      2.42 o 
   5  -6  14       47.80       57.79      5.24 o 
   6  -6  14       22.72       27.70      3.80 o 
  -3  -5  14        9.86       13.69      4.56 o 
  -2  -5  14        2.78        0.87      1.17 o 
  -1  -5  14        1.71        0.70      1.10 o 
   0  -5  14       17.26       17.23      2.45 o 
   1  -5  14      243.55      143.21     16.83 o 
   2  -5  14       53.11       57.74      4.33 o 
   3  -5  14        0.06        0.56      1.06 o 
   4  -5  14        0.83        0.52      1.00 o 
   5  -5  14        0.55       -1.50      1.50 o 
   6  -5  14       24.90       26.26      3.37 o 
   7  -5  14       58.85       61.47      5.66 o 
  -3  -4  14       22.67       25.23      4.02 o 
  -2  -4  14        4.42        4.67      1.94 o 
  -1  -4  14        4.92        5.21      1.47 o 
   0  -4  14       14.98       17.59      2.33 o 
   1  -4  14        1.90        0.84      2.85 o 
   2  -4  14       53.05       47.25      3.69 o 
   3  -4  14       27.16       26.83      5.25 o 
   4  -4  14        0.63        0.91      1.15 o 
   5  -4  14        1.32        1.51      1.46 o 
   6  -4  14        3.63        5.07      1.69 o 
   7  -4  14        2.20        3.79      1.93 o 
   8  -4  14        8.19       16.91      3.06 o 
  -3  -3  14        6.18        9.55      2.82 o 
  -2  -3  14        9.00        7.85      2.37 o 
  -1  -3  14        1.98        7.27      3.21 o 
   0  -3  14      136.36      141.05      8.40 o 
   1  -3  14       16.63       17.25      4.07 o 
   2  -3  14        0.56        2.83      1.11 o 
   3  -3  14        0.32        0.35      0.99 o 
   4  -3  14        0.60        0.86      0.85 o 
   5  -3  14        2.64        3.87      1.29 o 
   6  -3  14       77.67       75.74      6.22 o 
   7  -3  14        9.53       11.60      2.51 o 
   8  -3  14        0.15       -1.11      1.93 o 
  -3  -2  14       28.68       42.96      5.52 o 
  -2  -2  14       23.14       20.00      3.48 o 
  -1  -2  14       81.78       84.40      7.86 o 
   0  -2  14       46.08       45.10      5.78 o 
   1  -2  14      108.66      113.49      7.11 o 
   2  -2  14       69.53       66.92      4.65 o 
   3  -2  14        0.60        2.44      1.11 o 
   4  -2  14        0.14       -0.54      1.05 o 
   5  -2  14       59.45       49.59      4.53 o 
   6  -2  14        0.11        0.62      1.20 o 
   7  -2  14       55.10       48.92      4.82 o 
   8  -2  14        0.09        2.74      3.42 o 
   9  -2  14       10.02       11.31      2.77 o 
  -3  -1  14        1.51        4.44      1.83 o 
  -2  -1  14       33.97       30.67      6.78 o 
  -1  -1  14       14.63       15.63      4.71 o 
   0  -1  14       48.11       60.48      9.06 o 
   1  -1  14       21.26       21.24      3.96 o 
   2  -1  14       44.81       43.15      3.40 o 
   3  -1  14      345.28      344.88     18.11 o 
   4  -1  14        2.08        3.61      1.32 o 
   5  -1  14        2.55        8.63      4.05 o 
   6  -1  14       21.20       16.21      3.57 o 
   7  -1  14       24.15       24.81      3.42 o 
   8  -1  14        1.25        0.89      1.46 o 
   9  -1  14       19.60       21.76      3.45 o 
  -3   0  14        0.76       -0.53      1.30 o 
  -2   0  14        5.94        1.22      3.92 o 
  -1   0  14       44.26       48.50      6.13 o 
   0   0  14       35.76       27.68      4.51 o 
   1   0  14        5.49        8.31      2.82 o 
   2   0  14      514.65      447.38     29.88 o 
   3   0  14       84.06       82.94     10.48 o 
   4   0  14        0.22       -1.07      1.07 o 
   5   0  14        0.23       -0.72      0.90 o 
   6   0  14       20.43       29.10      6.22 o 
   7   0  14        0.18       -0.55      1.21 o 
   8   0  14       18.26       20.96      3.99 o 
   9   0  14        0.55        0.33      4.42 o 
  -3   1  14        0.19        0.82      1.50 o 
  -2   1  14       30.15       29.08      7.06 o 
  -1   1  14       95.91       79.92      8.06 o 
   0   1  14       27.79       24.00      4.18 o 
   1   1  14       29.28       25.63      4.78 o 
   2   1  14        2.21        0.70      2.33 o 
   3   1  14       20.65       23.09      4.33 o 
   4   1  14       19.67       19.28      3.88 o 
   5   1  14        0.02        3.46      3.24 o 
   6   1  14       27.01       28.86      2.89 o 
   7   1  14       15.04       12.78      2.71 o 
   8   1  14       46.53       41.78      4.64 o 
   9   1  14       27.13       36.78      4.49 o 
  -3   2  14       11.75       17.65      4.99 o 
  -2   2  14        2.62        7.02      3.07 o 
  -1   2  14       59.66       60.92     12.41 o 
   0   2  14       30.44       31.15      4.85 o 
   1   2  14       10.99       13.97      3.27 o 
   2   2  14       14.33       16.45      3.93 o 
   3   2  14       10.09        7.14      4.14 o 
   4   2  14       21.36       28.34      4.54 o 
   5   2  14        4.00        5.76      2.66 o 
   6   2  14       63.16       76.63      7.40 o 
   7   2  14        0.26        1.08      2.14 o 
   8   2  14      102.93       96.78      7.61 o 
   9   2  14       11.90        9.72      2.29 o 
  -3   3  14        5.04       13.79      2.98 o 
  -2   3  14       55.60       58.19     15.55 o 
  -1   3  14       63.93       52.52      6.20 o 
   0   3  14      112.13      100.52      8.91 o 
   1   3  14       31.61       25.97      4.39 o 
   2   3  14       42.84       39.96      5.54 o 
   3   3  14       15.74       19.81      3.98 o 
   4   3  14       51.57       39.47     10.48 o 
   5   3  14       68.37       69.02      7.24 o 
   6   3  14        0.07        2.55      2.05 o 
   7   3  14       36.74       46.52      3.96 o 
   8   3  14       92.00       95.18      8.77 o 
   9   3  14        2.49        4.85      3.07 o 
  10   3  14        0.31       -0.71      1.43 o 
  -3   4  14       43.40       53.10      5.93 o 
  -2   4  14       37.18       44.15      5.79 o 
  -1   4  14       10.05       15.59      3.14 o 
   0   4  14       30.32       31.19      4.79 o 
   1   4  14       90.65       95.52     12.34 o 
   2   4  14       35.89       28.76      5.49 o 
   3   4  14       61.65       55.01      6.57 o 
   4   4  14       64.55       76.00      7.94 o 
   5   4  14       79.93       73.15      7.67 o 
   6   4  14       41.40       38.11      5.71 o 
   7   4  14       29.44       34.51      5.35 o 
   8   4  14      146.63      158.38     14.12 o 
   9   4  14       16.33       14.80      2.93 o 
  10   4  14        3.95        6.42      2.85 o 
  -3   5  14        1.86        6.69      1.46 o 
  -2   5  14       30.26       41.35      5.11 o 
  -1   5  14       28.77       27.78      3.23 o 
   0   5  14       14.23       16.02      2.65 o 
   1   5  14       34.92       41.84      7.92 o 
   2   5  14       31.00       29.95      4.17 o 
   3   5  14       24.06       22.57      2.58 o 
   4   5  14       37.04       40.31      3.41 o 
   5   5  14       16.48       19.55      2.34 o 
   6   5  14       42.05       57.99      5.66 o 
   7   5  14       31.36       36.30      4.39 o 
   8   5  14        4.36        8.13      3.71 o 
  -2   6  14        1.80        3.77      1.80 o 
  -1   6  14        1.86        6.15      1.48 o 
   0   6  14        0.03        2.71      1.88 o 
   1   6  14       26.76       21.96      3.86 o 
   2   6  14        1.76        2.58      1.42 o 
   3   6  14        1.23       -1.24      1.24 o 
   4   6  14       58.94       70.06      4.95 o 
   5   6  14        0.03       -0.99      1.25 o 
   6   6  14       44.27       46.83      3.82 o 
   7   6  14      124.71      120.39      7.35 o 
   8   6  14       58.75       65.19      6.99 o 
   9   6  14       19.22       27.24      4.71 o 
  -2   7  14        2.00        4.07      1.44 o 
  -1   7  14        0.40       -0.63      2.40 o 
   0   7  14        6.27        7.23      2.50 o 
   1   7  14        5.21        1.47      1.54 o 
   2   7  14       29.16       26.76      3.31 o 
   3   7  14        2.57        3.11      1.66 o 
   4   7  14        0.92        3.19      1.48 o 
   5   7  14        2.86        6.51      1.58 o 
   6   7  14       68.85       70.05      7.53 o 
   7   7  14        1.47        6.35      1.88 o 
   8   7  14       24.07       14.41      3.42 o 
   9   7  14       23.07       25.96      4.42 o 
  -1   8  14       11.72       15.03      2.53 o 
   0   8  14       47.02       62.26      7.77 o 
   1   8  14       12.58        9.77      2.01 o 
   2   8  14        0.43        3.17      1.52 o 
   3   8  14       42.80       44.24      3.83 o 
   4   8  14       10.87       13.03      2.05 o 
   5   8  14        8.11       15.05      6.10 o 
   6   8  14        0.01        0.69      1.47 o 
   7   8  14        0.07        0.26      1.66 o 
   8   8  14        6.44        8.70      3.00 o 
   9   8  14       11.98       15.12      3.71 o 
  -1   9  14        5.88       11.61      2.57 o 
   0   9  14        6.74       11.53      3.64 o 
   1   9  14        6.91       10.79      4.73 o 
   2   9  14        2.92        1.59      1.49 o 
   3   9  14       67.60       84.38      5.76 o 
   4   9  14        4.11        4.68      1.66 o 
   5   9  14       16.53       15.87      2.21 o 
   6   9  14       15.09       11.75      2.50 o 
   7   9  14       18.94       20.25      3.71 o 
   8   9  14       16.37       22.25      3.99 o 
   0  10  14       10.25       19.64      3.63 o 
   1  10  14        0.79        1.77      1.69 o 
   2  10  14       51.24       65.83      5.11 o 
   3  10  14        1.73        0.46      1.54 o 
   4  10  14      124.38      142.42      8.49 o 
   5  10  14       19.07       14.45      2.15 o 
   6  10  14       17.24       11.41      3.00 o 
   7  10  14       26.17       32.09      4.42 o 
   8  10  14        3.39        4.42      2.71 o 
   1  11  14        0.41        2.11      1.81 o 
   2  11  14        2.80        6.26      1.88 o 
   3  11  14      136.89      174.63     12.03 o 
   4  11  14        8.49       16.19      2.58 o 
   5  11  14        3.12        4.46      2.19 o 
   6  11  14        0.68        0.29      2.28 o 
   7  11  14        1.05        1.14      2.28 o 
   3  12  14        5.41        6.30      2.12 o 
   4  12  14       51.69       59.64      5.80 o 
   5  12  14        0.22        3.28      2.57 o 
   1  -7  15        3.64        3.84      1.81 o 
   2  -7  15       15.37       22.82      6.13 o 
   3  -7  15       10.81       12.75      2.46 o 
   0  -6  15        3.32        3.24      1.90 o 
   1  -6  15       78.03       75.64      6.52 o 
   2  -6  15       87.87      106.69     13.84 o 
   3  -6  15        0.55        2.11      3.99 o 
   4  -6  15        0.07       -1.47      1.47 o 
   5  -6  15        3.15        0.97      2.50 o 
  -1  -5  15        1.07        0.01      5.71 o 
   0  -5  15        1.70       -0.91      1.33 o 
   1  -5  15       94.58       98.85      7.74 o 
   2  -5  15      120.46      124.45     10.78 o 
   3  -5  15      154.78      157.52     10.62 o 
   4  -5  15        7.38       11.62      2.25 o 
   5  -5  15       42.68       42.07      4.18 o 
   6  -5  15       36.04       33.64      4.06 o 
  -1  -4  15        5.66        8.44      2.98 o 
   0  -4  15        2.51        6.81      1.80 o 
   1  -4  15      279.46      273.33     14.95 o 
   2  -4  15      364.87      378.56     39.08 o 
   3  -4  15       19.72       23.24      2.54 o 
   4  -4  15        9.75       12.31      2.30 o 
   5  -4  15       11.92       11.41      2.33 o 
   6  -4  15        5.80        8.77      1.98 o 
   7  -4  15        2.01        5.99      2.14 o 
  -2  -3  15       22.25       18.47      3.55 o 
  -1  -3  15       20.51       26.24      4.59 o 
   0  -3  15       36.51       33.15      7.06 o 
   1  -3  15       26.01       33.90      8.42 o 
   2  -3  15      168.43      139.91     11.49 o 
   3  -3  15      345.13      327.01     17.44 o 
   4  -3  15        0.07        0.43      1.09 o 
   5  -3  15        7.83       13.34      2.37 o 
   6  -3  15        0.13       -1.47      2.35 o 
   7  -3  15        8.23       11.26      3.14 o 
  -2  -2  15        2.51        3.39      5.35 o 
  -1  -2  15        0.55       -1.16      1.54 o 
   0  -2  15        0.53       -2.28      2.28 o 
   1  -2  15       40.12       41.68      5.65 o 
   2  -2  15       66.54       55.32      8.13 o 
   3  -2  15       26.42       28.39      2.67 o 
   4  -2  15        6.93        5.39      1.61 o 
   5  -2  15        5.30        6.38      1.35 o 
   6  -2  15        5.05       12.09      2.32 o 
   7  -2  15        2.46        7.06      2.35 o 
   8  -2  15        5.48        3.79      1.67 o 
  -2  -1  15       24.56       33.46      5.14 o 
  -1  -1  15        0.03        4.30      2.14 o 
   0  -1  15        0.22       21.54      5.99 o 
   1  -1  15        9.92       17.16      6.13 o 
   2  -1  15       12.47       12.55      5.42 o 
   3  -1  15       21.19       30.62      5.03 o 
   4  -1  15       26.73       28.54      2.66 o 
   5  -1  15        0.78        0.80      2.00 o 
   6  -1  15       12.82       14.30      2.42 o 
   7  -1  15        6.29        6.43      1.94 o 
   8  -1  15        0.10        0.48      1.49 o 
  -2   0  15        3.88        3.37      1.76 o 
  -1   0  15        7.32        8.17      2.66 o 
   0   0  15        2.23       12.78      4.21 o 
   1   0  15       12.41       10.57      2.81 o 
   2   0  15       38.44       60.69     11.91 o 
   3   0  15       59.55       70.88     14.05 o 
   4   0  15        0.15        1.20      2.71 o 
   5   0  15       10.58       13.43      2.50 o 
   6   0  15        2.87        1.37      1.07 o 
   7   0  15        3.88        4.33      1.66 o 
   8   0  15       37.77       47.67      4.96 o 
  -2   1  15        4.24        2.31      1.63 o 
  -1   1  15        4.19        3.86      2.22 o 
   0   1  15       18.92       19.70      4.78 o 
   1   1  15        3.94        2.42      3.01 o 
   2   1  15       19.95       29.09      4.64 o 
   3   1  15        0.05       -2.85      2.85 o 
   4   1  15       38.48       52.88      9.91 o 
   5   1  15        2.87        3.80      2.19 o 
   6   1  15        0.63        0.88      1.35 o 
   7   1  15        6.36       11.97      3.42 o 
   8   1  15        0.34        0.55      4.21 o 
   9   1  15        0.60        1.14      1.40 o 
  -2   2  15        0.73        4.48      2.85 o 
  -1   2  15        9.45        8.24      2.47 o 
   0   2  15       48.83       49.48      8.13 o 
   1   2  15        0.31        1.59      2.12 o 
   2   2  15        5.77        4.35      1.90 o 
   4   2  15        9.24        7.48      2.97 o 
   5   2  15        5.39       11.75      3.21 o 
   6   2  15        0.15        1.25      2.05 o 
   7   2  15        6.82        4.42      3.85 o 
   8   2  15       50.14       49.21      4.62 o 
   9   2  15        6.33        5.03      1.77 o 
  -2   3  15        0.00       -0.23      3.21 o 
  -1   3  15       17.86       19.49      5.71 o 
   0   3  15        2.94        8.67      2.64 o 
   1   3  15       30.88       37.56      5.38 o 
   2   3  15      254.69      264.59     28.67 o 
   3   3  15       70.46       66.71      7.54 o 
   4   3  15       10.96       19.05      4.92 o 
   5   3  15        1.12        4.50      3.49 o 
   6   3  15        0.36        1.78      2.21 o 
   7   3  15        0.53        3.71      3.57 o 
   8   3  15        9.94       11.55      4.28 o 
   9   3  15       27.07       35.04      4.56 o 
  -2   4  15        0.81        1.60      1.70 o 
  -1   4  15        6.36        7.41      2.20 o 
   0   4  15       30.10       39.27      5.63 o 
   1   4  15       42.19       45.87      5.97 o 
   2   4  15        2.54        8.66      3.49 o 
   3   4  15        0.74       -1.01      1.74 o 
   4   4  15       18.50       23.98      4.29 o 
   5   4  15        0.66        1.70      2.25 o 
   6   4  15        9.54        5.81      2.62 o 
   7   4  15       39.79       48.93      8.27 o 
   8   4  15      188.19      184.00     19.40 o 
   9   4  15        9.00       13.55      5.13 o 
  -1   5  15        8.35       12.42      2.71 o 
   0   5  15        7.24       11.65      2.84 o 
   1   5  15        9.56       16.12      3.58 o 
   2   5  15       67.63       60.48     13.34 o 
   3   5  15       12.20       13.23      3.43 o 
   4   5  15        0.28        0.86      3.71 o 
   5   5  15        0.76        3.29      2.16 o 
   6   5  15       48.22       51.13      6.51 o 
   7   5  15        5.28        7.70      4.14 o 
   8   5  15       78.78       85.73     11.41 o 
  -1   6  15        0.06        1.64      1.92 o 
   0   6  15       12.39       12.24      3.28 o 
   1   6  15       13.73       18.13      3.63 o 
   2   6  15        8.98       21.87      4.28 o 
   3   6  15        4.84       12.12      3.28 o 
   4   6  15        0.01        3.72      2.12 o 
   5   6  15        2.99        3.94      2.14 o 
   6   6  15        0.76        1.42      2.85 o 
   7   6  15       87.48      109.12     12.69 o 
   8   6  15        4.43        3.14      3.71 o 
  -1   7  15        0.03        0.00      1.57 o 
   0   7  15       28.33       27.86      3.19 o 
   1   7  15        5.51       13.07      6.49 o 
   2   7  15       66.42       66.36      5.05 o 
   3   7  15      168.59      178.43     12.34 o 
   4   7  15       17.69       12.92      2.19 o 
   5   7  15       37.67       44.75      3.85 o 
   6   7  15       15.03       23.53      2.82 o 
   7   7  15        4.39        7.13      4.14 o 
   0   8  15        0.62        2.33      1.79 o 
   1   8  15        0.82        2.54      1.47 o 
   2   8  15        0.39        3.79      2.20 o 
   3   8  15        2.38        4.59      1.80 o 
   4   8  15        5.67       10.48      1.99 o 
   5   8  15       54.02       69.71      5.14 o 
   6   8  15        2.29        0.92      1.98 o 
   7   8  15       46.66       57.91      6.28 o 
   8   8  15       39.16       52.78      6.13 o 
   1   9  15        4.28        5.95      1.80 o 
   2   9  15        3.31        9.16      3.46 o 
   3   9  15        4.64        5.78      1.90 o 
   4   9  15        1.98        5.72      3.80 o 
   5   9  15       29.82       28.98      3.38 o 
   6   9  15        4.01        3.00      2.42 o 
   7   9  15       48.18       62.05      6.56 o 
   2  10  15        0.00        1.25      1.57 o 
   3  10  15       41.44       45.61      4.08 o 
   4  10  15       21.92       31.57      3.50 o 
   5  10  15        1.88        7.45      4.85 o 
   6  10  15        0.67        1.28      2.28 o 
   2  -5  16       28.94       29.53      7.85 o 
   3  -5  16        0.00       16.69      6.70 o 
   4  -5  16        4.95        7.90      4.64 o 
   1  -4  16       32.12       33.66      7.99 o 
   2  -4  16       37.31       40.79      8.56 o 
   3  -4  16      237.60      221.00     23.82 o 
   4  -4  16       16.16       14.11      2.55 o 
   5  -4  16       39.50       39.73      5.06 o 
   0  -3  16        0.48       -1.10      1.43 o 
   1  -3  16        9.45        4.14      4.85 o 
   2  -3  16       97.97       88.29     12.27 o 
   3  -3  16       16.33       17.12      6.42 o 
   4  -3  16        0.06        0.10      1.64 o 
   5  -3  16       18.87       23.21      2.99 o 
   6  -3  16        4.92        3.28      1.57 o 
   0  -2  16        4.94        4.99      4.28 o 
   1  -2  16       11.54       12.86      3.21 o 
   2  -2  16       55.20       53.92      9.41 o 
   3  -2  16      105.88       96.28     12.98 o 
   4  -2  16        0.07        1.28      4.14 o 
   5  -2  16        0.01        1.05      1.50 o 
   6  -2  16        0.56        0.90      2.28 o 
   7  -2  16       30.79       30.52      4.28 o 
  -1  -1  16       18.01       29.26     10.70 o 
   0  -1  16        3.28        6.03      2.59 o 
   1  -1  16       37.52       41.92      8.42 o 
   2  -1  16       22.26       18.95      3.77 o 
   3  -1  16        0.73        5.34      2.22 o 
   4  -1  16        5.30       12.58      3.15 o 
   5  -1  16       10.40        8.99      4.71 o 
   6  -1  16        0.65        1.41      3.14 o 
   7  -1  16        3.90        0.53      1.93 o 
  -1   0  16       23.01       31.04      5.04 o 
   0   0  16       22.93       35.26      5.62 o 
   1   0  16        5.20        8.64      3.21 o 
   2   0  16        0.45        3.02      3.28 o 
   3   0  16        4.59        7.75      2.27 o 
   4   0  16       45.82       55.91      9.20 o 
   5   0  16        1.08       -0.13      1.87 o 
   6   0  16        0.01        0.86      3.85 o 
   7   0  16        4.27        2.27      3.35 o 
  -1   1  16       29.24       45.20      6.13 o 
   0   1  16        3.13        7.27      3.17 o 
   1   1  16       51.34       55.64      6.90 o 
   2   1  16        0.52        2.03      2.46 o 
   3   1  16        1.25        5.47      2.02 o 
   4   1  16       36.36       40.70      5.69 o 
   5   1  16       15.63       18.54      3.53 o 
   6   1  16        1.27        0.86      4.14 o 
   7   1  16        4.35        6.13      4.14 o 
   8   1  16       17.33       20.10      6.70 o 
  -1   2  16        0.86        1.14      1.49 o 
   0   2  16        0.02       -1.07      1.83 o 
   1   2  16        0.01       -0.55      1.72 o 
   2   2  16        0.49        0.32      1.39 o 
   3   2  16       20.36       31.84      4.79 o 
   4   2  16       97.37       80.93      7.91 o 
   5   2  16        6.44       13.87      3.64 o 
   6   2  16        9.04       18.26      5.56 o 
   7   2  16       12.11        8.27      4.85 o 
   8   2  16       86.19       66.75     10.41 o 
  -1   3  16       22.56       26.32      4.55 o 
   0   3  16        8.47        8.13      3.28 o 
   1   3  16       21.13       29.93      4.78 o 
   2   3  16        0.02        3.21      1.85 o 
   3   3  16        1.08        2.09      1.57 o 
   4   3  16        7.22       11.82      3.12 o 
   5   3  16        5.17        4.57      2.16 o 
   6   3  16        8.35        6.99      3.99 o 
   7   3  16       17.01       21.11      5.85 o 
   8   3  16       32.36       36.94      8.27 o 
   0   4  16       23.36       20.72      3.73 o 
   1   4  16       57.23       61.13      7.17 o 
   2   4  16       18.48       17.20      3.88 o 
   3   4  16       56.74       53.88      8.56 o 
   4   4  16       15.61       16.06      3.38 o 
   5   4  16        0.53        7.22      4.35 o 
   6   4  16        7.64        9.70      4.99 o 
   7   4  16       16.97       22.82      5.71 o 
   8   4  16      137.26      117.96     13.98 o 
   0   5  16        1.99        4.71      2.57 o 
   1   5  16        8.64        9.94      4.14 o 
   2   5  16       22.12       27.92      4.85 o 
   3   5  16        0.51        3.57      1.71 o 
   4   5  16        0.41        1.42      3.35 o 
   5   5  16        0.73        4.02      2.57 o 
   6   5  16       17.58       15.69      5.13 o 
   7   5  16        2.22       -0.86      2.85 o 
   8   5  16        9.34        7.99      4.85 o 
   1   6  16        9.92       12.61      3.08 o 
   2   6  16       12.20       16.53      3.42 o 
   3   6  16       32.17       27.58      4.22 o 
   4   6  16        2.58        8.26      2.45 o 
   5   6  16        0.42        4.14      3.42 o 
   6   6  16        2.20       -0.71      3.71 o 
   7   6  16       17.63       24.82      6.42 o 
   1   7  16        0.48        5.28     11.55 o 
   2   7  16        3.44        5.42      3.71 o 
   3   7  16       53.80       67.33      7.57 o 
   4   7  16       23.27       31.94      6.63 o 
   5   7  16        4.95        5.42      3.14 o 
   6   7  16        0.65        2.28      3.14 o 
   7   7  16       41.92       42.79      7.99 o 
   2   8  16       37.86       48.15      8.20 o 
   3   8  16       21.23       32.12      5.03 o 
   4   8  16        6.01       10.98      6.35 o 
   5   8  16        0.49        1.00      2.71 o 
   6   8  16        0.97        0.86      3.28 o 
   4   9  16        2.31        7.50      2.29 o 
   2  -2  17       15.62       12.98      5.71 o 
   3  -2  17        1.57       -3.99      3.99 o 
   4  -2  17        0.51        3.00      5.28 o 
   2  -1  17        4.67       13.84      6.13 o 
   3  -1  17        0.29        2.42      4.14 o 
   4  -1  17        0.10       -3.14      3.28 o 
   1   0  17       11.89       22.11      6.56 o 
   2   0  17        8.56        7.27      6.13 o 
   3   0  17        1.21        3.00      3.28 o 
   4   0  17        0.99        1.00      3.57 o 
   5   0  17        0.81        2.42      4.14 o 
   6   0  17        1.27        7.70      4.85 o 
   1   1  17        4.51        4.37      3.45 o 
   2   1  17        7.71        7.56      4.28 o 
   3   1  17       23.72       35.23      7.85 o 
   4   1  17        7.96        6.85      4.42 o 
   5   1  17       21.05       21.25      5.99 o 
   6   1  17        9.24       15.55      5.13 o 
   1   2  17        0.20        2.68      2.14 o 
   2   2  17        3.80        2.93      1.77 o 
   3   2  17       22.45       23.82      6.28 o 
   4   2  17        1.09        3.00      3.28 o 
   5   2  17        0.04        1.43      4.14 o 
   6   2  17       14.49       20.68      5.99 o 
   1   3  17       12.87       18.26      4.85 o 
   2   3  17        0.12        1.94      1.54 o 
   3   3  17       20.81       20.40      5.56 o 
   4   3  17       11.06       17.97      5.28 o 
   5   3  17       55.78       47.93      8.56 o 
   6   3  17       93.41       91.72     12.55 o 
   2   4  17       12.49       22.78      7.42 o 
   3   4  17       12.01       15.55      5.13 o 
   4   4  17        0.04       -0.29      3.57 o 
   5   4  17        0.18        0.71      3.57 o 
   6   4  17        0.78        1.43      3.28 o 
   2   5  17        8.21       16.66      3.53 o 
   3   5  17       22.91       18.54      5.42 o 
   4   5  17        0.00        4.71      3.57 o 
   5   5  17        1.73       -0.86      4.28 o 
   6   5  17        4.89        7.70      4.85 o 
   3   6  17       10.50       11.13      4.99 o 
   4   6  17        0.03        2.00      3.85 o 
   5   6  17        0.81        5.13      3.85 o 
                                                 
